# Supplementary material for: Effect of phosphorus supply on root traits of two Brassica oleracea L. genotypes
Source: BMC Plant Biol. 2020 Aug 5;20:368. doi: 10.1186/s12870-020-02558-2 (PMC7404929; doi:10.1186/s12870-020-02558-2)
Supplement: Supplementary file 2 — Additional file 2 Table S1. Two-way analysis of variance (ANOVA) table with p values (those less than 5% are highlighted in bold) and means squares (in italics) for response variables in two Brassica oleracea accessions (C6 and F103) grown hydroponically for 2 weeks in solutions containing 0.025 mM P (Low P) or 0.25 mM P (High P); Zn, zinc. Table S2. Relative concentration of polar metabolites detected in root exudates of two Brassica oleracea accessions (C6 and F103) grown hydroponically for 2 weeks in solutions containing 0.025 mM P (Low P) or 0.25 mM P (High P). * indicates metabolites for which fold change could not be calculated, as it was not detected in one of the treatments in both accessions. Table S3. Two-way analysis of variance (ANOVA) table with p values (those less than 5% are highlighted in bold) and means squares (in italics) for main root length and ANOVA on Ranks for lateral root length along the main root length, divided into quartiles, in two Brassica oleracea accessions (C6 and F103) grown in the high throughput root phenotyping system with Low phosphorus (P) and High P treatments (four groups in total) for 2 weeks. Table S4. All differentially expressed P-responsive genes and their expression in FPKM, in roots of two Brassica oleracea accessions (C6 and F103) grown hydroponically for 2 weeks in solutions containing 0.025 mM P (Low P; LP) and 0.25 mM P (High P; HP). Differentially expressed genes were defined by comparing the gene expression in the Low P treatment with the gene expression in the High P treatment for each of the B. oleracea accession. Table S5. Gene ontology enrichment analysis for all differentially expressed genes in roots of two Brassica oleracea accessions (the C6 and the F103) grown in solutions containing 0.025 mM P (Low P) and 0.25 mM P (High P) for 2 weeks (n = 3 for each accession and each treatment). Bonferroni corrected p-values were used to determine significantly enriched categories and a corrected p-value of 0.05 wa [file 12870_2020_2558_MOESM2_ESM.xlsx]

## Sheet: Table S1
Table S1 Two-way analysis of variance (ANOVA) table with p values (those less than 5% are highlighted in bold) and means squares (in italics) for response variables in two Brassica oleracea accessions (C6 and F103) grown hydroponically for two weeks in solutions containing 0.025 mM P (Low P) or 0.25 mM P (High P); Zn, zinc
Parameter	Genotype	Treatment	Genotype x Treatment
Root Length	0.039	0.285	0.683
	117	31	4
Root Dry Matter	0.011	0.17	0.687
	0.000342	9.64e-05	8.17e-06
Shoot Dry Matter	0.002	0.056	0.789
	0.0246	0.00872	0.000167
Root P Concentration	0.041	<.001	0.441
	3070000	66900000	398000
Shoot P Concentration	<.001	<.001	0.376
	17000000	18200000	873000
P Translocation Factor	0.02	0.008	0.211
	0.32	0.44	0.08
P Efficiency Ratio	0.002	<0.001	0.083
	29100	40800	7270
Root Zn Concentration	<0.001	<0.001	0.003
	3767	10390	1006
Shoot Zn Concentration	0.02	0.002	0.039
	453	924	347

## Sheet: Table S2
Table S2 Relative concentration of polar metabolites detected in root exudates of two Brassica oleracea accessions (C6 and F103) grown hydroponically for two weeks in solutions containing 0.025 mM P (Low P) or 0.25 mM P (High P). * indicates metabolites for which fold change could not be calculated, as it was not detected in one of the treatments in both accessions.
		C6		F103
		Low P	High P	Low P	High P
Organic acids	2-Piperidinecarboxylic acid	33.8	0.22	0.03	3.79
	2,3-Dihydroxypropanoic acid	18.2	5.61	0.99	2.18
	Threonic acid	5.44	4.3	2.67	1.52
	Oxalic acid	3.69	19.5	1.26	1.05
	Malic acid	0.44	0.1	n.d.	n.d.
	Succinic acid	0.28	0.21	0.04	0.01
	Fumaric acid*	0.16	n.d.	0.02	n.d.
Sugars	Glucose	13.6	2.5	1.72	1.93
	Fructose	7.59	n.d.	0.32	0.7
	Mannose	3.2	0.24	0.07	0.17
	Sucrose*	1.86	n.d.	n.d.	0.61
	Galactinol	0.36	0.43	0.27	0.64
	Galactose	n.d.	0.06	n.d.	n.d.
Sugar alcohols	Inositol	100	0.99	0.25	35.9
	Glycerol	42.2	10.7	4.21	2.68
	Galactosyl glycerol*	2.6	n.d.	n.d.	0.12
Amino acids	γ-Aminobutyric acid (GABA)	77.9	3.39	0.06	1.55
	Valine	40.2	2.99	n.d.	5.48
	Leucine	30.2	1.11	n.d.	4.54
	Glycine	27.5	2.76	0.45	3.16
	Isoleucine	21	1.25	n.d.	3.08
	Threonine	18.2	2.36	n.d.	0.86
	Serine	9.33	0.9	0.06	0.74
	Tyrosine	8.07	1.19	n.d.	0.76
	Phenylalanine*	6.58	n.d.	n.d.	0.8
	Oxoproline*	3.58	n.d.	n.d.	n.d.
	Tryptophan*	2.72	n.d.	n.d.	0.12
	ß-Alanine*	2.6	n.d.	n.d.	0.61
	Lysine	2.17	0.41	n.d.	0.48
	Homoserine	1.83	0.52	n.d.	n.d.
	Proline	1.67	n.d.	0.02	0.14
	Glutamic acid	0.96	0.16	n.d.	0.02
	Methionine*	0.29	n.d.	n.d.	0.16
Tanins	Quinic acid	0.61	0.18	0.07	0.13
Others	Urea	52.4	50.6	29.2	13.8
	Ethalonamine	17.6	3.09	1.48	5.62
	Allantoin	3.78	0.26	0.1	0.11
	Putrescine	1.3	1.26	n.d.	n.d.
	Dihydroxydihydrofuranone	0.12	0.33	0.09	0.03

## Sheet: Table S3
Table S3 Two-way analysis of variance (ANOVA) table with p values (those less than 5% are highlighted in bold) and means squares (in italics) for main root length and ANOVA on Ranks for lateral root length along the main root length, divided into quartiles, in two Brassica oleracea accessions (C6 and F103) grown in the high throughput root phenotyping system with Low phosphorus (P) and High P tre…
	Two-way ANOVA
Parameter	Accession	Treatment	Accession x Treatment
Main root length	0.14	0.02	0.91
	13.7	35.7	0.07
	Differences between the four groups (ANOVA on Ranks)
Lateral root length 1st quartile	<.001
Lateral root length 2nd quartile	0.002
Lateral root length 3rd quartile	0.756
Lateral root length 4th quartile	not present

## Sheet: Table S4
Table S4 All differentially expressed P-responsive genes and their expression in FPKM, in roots of two Brassica oleracea accessions (C6 and F103) grown hydroponically for two weeks in solutions containing 0.025 mM P (Low P; LP) and 0.25 mM P (High P; HP). Differentially expressed genes were defined by comparing the gene expression in the Low P treatment with the gene expression in the High P trea…
NOTE: Original data has been published previously (Pongrac P, Fischer S, Thompson JA, Wright G, White PJ. Early responses of Brassica oleracea roots to zinc supply under sufficient and sub-optimal phosphorus supply. Front Plant Sci. 2020;10 January:1–17. doi:10.3389/fpls.2019.01645), where the Low P and High P treatments were labelled as LP_NZn and NP_NZn, respectively (see Supplementary table 1 …
Expression at Low P treatment	Total elements within a group	Elements	Transcript_id.s.	C6LP_17_113_FPKM	C6LP_17_16_FPKM	C6LP_17_5_FPKM	C6NP_29_121_FPKM	C6NP_29_29_FPKM	C6NP_29_6_FPKM	F103NP_31_155_FPKM	F103NP_31_65_FPKM	F103NP_31_98_FPKM	F103LP_9_116_FPKM	F103LP_9_120_FPKM	F103LP_9_137_FPKM	Symbol	Description	KEGG.Orthology	GO.Component	GO.Function	GO.Process	Blast.nr	mean.LowP_C6	mean.HighP_C6	mean.LowP_F103	mean.HighP_F103	SBW.LowP_C6	SBW.HighP_C6	SBW.LowP_F103	SBW.HighP_F103
down-regulated in C6 and F103	3	Bo5g008780	Bo5g008780.1	0.01	2.6	3.16	20.64	79.03	70.19	24.55	5.19	3.3	0.11	0.33	0.1	-	cds chromosome:v2.1:C5:3075064:3076340:-1 gene:Bo5g008780 gene_biotype:protein_coding transcript_biotype:protein_coding	K02575|1|0.0|692|bna:106412401|MFS transporter, NNP family, nitrate/nitrite transporter	GO:0031224//intrinsic component of membrane	GO:0015103//inorganic anion transmembrane transporter activity	GO:0015698//inorganic anion transport;GO:0044763;GO:0010035//response to inorganic substance;GO:0048528//post-embryonic root development	gi|922479400|ref|XP_013637781.1|/0/PREDICTED: high-affinity nitrate transporter 2.1 [Brassica oleracea var. oleracea]	1.92	56.62	0.18	11.01	1.68	31.47	0.13	11.76
down-regulated in C6 and F103		Bo6g087680	Bo6g087680.1	0.14	84.43	43.76	407.68	77.75	445.8	218.24	64.64	78.48	5.44	60.05	19.9	-	cds chromosome:v2.1:C6:27814759:27819642:-1 gene:Bo6g087680 gene_biotype:protein_coding transcript_biotype:protein_coding	K05929|1|0.0|1040|bna:106447056|phosphoethanolamine N-methyltransferase [EC:2.1.1.103]	GO:0044424	GO:0008170//N-methyltransferase activity	GO:0005984//disaccharide metabolic process;GO:0005982//starch metabolic process;GO:0046165	gi|922514721|ref|XP_013592655.1|/0/PREDICTED: phosphoethanolamine N-methyltransferase 3 [Brassica oleracea var. oleracea]	42.78	310.41	28.46	120.45	42.15	202.39	28.29	84.97
down-regulated in C6 and F103		Bo6g116480	Bo6g116480.1	50.52	43.15	44.93	236.29	52.96	497.25	20.99	8.16	23.4	2.58	0.36	1.81	-	cds chromosome:v2.1:C6:36414304:36414762:-1 gene:Bo6g116480 gene_biotype:protein_coding transcript_biotype:protein_coding	-	-	-	GO:0042221//response to chemical;GO:0006950//response to stress	gi|922509382|ref|XP_013590944.1|/5.75445e-59/PREDICTED: uncharacterized protein LOC106299395 [Brassica oleracea var. oleracea]	46.2	262.17	1.58	17.52	3.85	223.27	1.13	8.19
up-regulated in C6 down-regulated in F103	6	Bo7g116330	Bo7g116330.1	4955.27	67.53	1646.46	112.21	27.53	236.6	620.89	2.84	0.94	1.33	0.67	2.21	-	cds chromosome:v2.1:C7:46417625:46418107:-1 gene:Bo7g116330 gene_biotype:protein_coding transcript_biotype:protein_coding	K13449|1|9e-86|315|brp:103862261|pathogenesis-related protein 1	-	-	-	gi|922529079|ref|XP_013597014.1|/1.16679e-92/PREDICTED: pathogenesis-related protein 1-like [Brassica oleracea var. oleracea]	2223.09	125.45	1.4	208.22	2494.37	105.16	0.77	357.38
up-regulated in C6 down-regulated in F103		Bo3g086670	Bo3g086670.1	1493.35	1300.03	361.01	76.95	234.16	334.56	453.71	18.83	32.2	14.05	81.09	14.1	-	cds chromosome:v2.1:C3:31867321:31868039:1 gene:Bo3g086670 gene_biotype:protein_coding transcript_biotype:protein_coding	-	-	-	-	gi|922445913|ref|XP_013626958.1|/1.10105e-17/PREDICTED: glycine-rich protein 3 short isoform-like [Brassica oleracea var. oleracea]	1051.46	215.22	36.41	168.25	605.71	129.84	38.69	247.31
up-regulated in C6 down-regulated in F103		Bo2g005410	Bo2g005410.1	11.42	13.02	11.85	0	0	0	22.34	0	0	0.11	0	0.41	-	cds chromosome:v2.1:C2:856796:858528:1 gene:Bo2g005410 gene_biotype:protein_coding transcript_biotype:protein_coding	-	-	-	-	gi|922421782|ref|XP_013616747.1|/0/PREDICTED: uncharacterized protein LOC106323127 [Brassica oleracea var. oleracea]	12.1	0	0.17	7.45	0.83	0	0.21	12.9
up-regulated in C6 down-regulated in F103		Bo7g116340	Bo7g116340.1	4060.71	58.95	1443.82	77.87	24.61	185.74	556.73	5.96	1.88	3.32	0.52	4.26	-	cds chromosome:v2.1:C7:46420637:46421971:1 gene:Bo7g116340 gene_biotype:protein_coding transcript_biotype:protein_coding	K13449|1|3e-85|313|brp:103862255|pathogenesis-related protein 1	-	-	-	gi|922529178|ref|XP_013597039.1|/4.58828e-89/PREDICTED: pathogenesis-related protein 1-like isoform X1 [Brassica oleracea var. oleracea]	1854.49	96.07	2.7	188.19	2032.24	82.09	1.95	319.17
up-regulated in C6 down-regulated in F103		Bo2g005390	Bo2g005390.1	17.26	16.09	18.86	0.33	0	0.22	31.31	0.07	0	0	0	0	-	cds chromosome:v2.1:C2:851602:853796:1 gene:Bo2g005390 gene_biotype:protein_coding transcript_biotype:protein_coding	-	-	-	-	gi|922421782|ref|XP_013616747.1|/0/PREDICTED: uncharacterized protein LOC106323127 [Brassica oleracea var. oleracea]	17.4	0.18	0	10.46	1.39	0.17	0	18.06
up-regulated in C6 down-regulated in F103		Bo9g172100	Bo9g172100.1	401.75	202.55	195.52	19.98	6.28	13.03	130.14	6.02	7.97	7.96	5.9	8.38	-	cds chromosome:v2.1:C9:50843385:50844188:1 gene:Bo9g172100 gene_biotype:protein_coding transcript_biotype:protein_coding	K06630|1|6e-30|129|bna:106414076|14-3-3 protein epsilon	GO:0009536//plastid;GO:0016020//membrane;GO:0030312//external encapsulating structure	GO:0051219//phosphoprotein binding	GO:0006007//glucose catabolic process;GO:0048827//phyllome development;GO:0006796//phosphate-containing compound metabolic process;GO:0006970//response to osmotic stress;GO:0043401//steroid hormone mediated signaling pathway;GO:0008104//protein localization;GO:0010038//response to metal ion;GO:0009404//toxin metabolic process;GO:0006952//defense response	gi|674936203|emb|CDX97014.1|/2.03489e-32/BnaC09g46110D [Brassica napus]	266.61	13.1	7.41	48.04	117.09	6.85	1.33	71.1
up-regulated in F103 down-regulated in C6	2	Bo03321s010	Bo03321s010.1	0.2	0	1.33	39.66	29.8	4.01	3.03	0	0.4	62.59	45.08	12.92	-	cds scaffold:v2.1:Scaffold03321:303:1033:1 gene:Bo03321s010 gene_biotype:protein_coding transcript_biotype:protein_coding	-	-	-	-	gi|922574369|ref|XP_013615535.1|/3.07689e-111/PREDICTED: uncharacterized protein LOC106321850 [Brassica oleracea var. oleracea]	0.51	24.49	40.2	1.14	0.72	18.41	25.19	1.65
up-regulated in F103 down-regulated in C6		Bo3g007630	Bo3g007630.1	0	0	0.25	17.29	10.13	1.29	0	0	0.27	0	21.24	1.57	-	cds chromosome:v2.1:C3:2785305:2785827:-1 gene:Bo3g007630 gene_biotype:protein_coding transcript_biotype:protein_coding	K07375|1|3e-42|122|sind:105159347|tubulin beta	GO:0032991//macromolecular complex;GO:0015630//microtubule cytoskeleton	GO:0017111//nucleoside-triphosphatase activity;GO:0032550;GO:0005198//structural molecule activity	GO:0009154//purine ribonucleotide catabolic process;GO:0044763;GO:0043623//cellular protein complex assembly	gi|747056822|ref|XP_011074687.1|/1.51972e-41/PREDICTED: tubulin beta-1 chain [Sesamum indicum]	0.08	9.57	7.6	0.09	0.14	8.01	11.84	0.16
up-regulated in C6 and F103	40	Bo9g024050	Bo9g024050.1	58.01	241.97	319	32.17	16.87	36.1	34.53	35.93	29.92	267.63	448.24	274.9	-	cds chromosome:v2.1:C9:7566084:7568592:-1 gene:Bo9g024050 gene_biotype:protein_coding transcript_biotype:protein_coding	K14407|1|3e-19|97.4|apro:F751_3712|cleavage stimulation factor subunit 2;K15400|2|8e-10|66.2|brp:108871183|omega-hydroxypalmitate O-feruloyl transferase [EC:2.3.1.188]	GO:0005911//cell-cell junction;GO:0005618//cell wall;GO:0044444//cytoplasmic part	GO:0043169//cation binding;GO:0016791//phosphatase activity	GO:0009267//cellular response to starvation	gi|922567719|ref|XP_013612159.1|/0/PREDICTED: purple acid phosphatase 10-like [Brassica oleracea var. oleracea]	206.33	28.38	330.26	33.46	134.1	10.16	102.24	3.14
up-regulated in C6 and F103		Bo1g119170	Bo1g119170.1	97.73	65.39	64.95	2.75	8.64	4.28	2.29	2.26	2.83	85.57	109.53	65.52	-	cds chromosome:v2.1:C1:35795591:35796837:-1 gene:Bo1g119170 gene_biotype:protein_coding transcript_biotype:protein_coding	K14379|1|0.0|687|bna:106429291|tartrate-resistant acid phosphatase type 5 [EC:3.1.3.2]	GO:0044464	GO:0016791//phosphatase activity	GO:0072502;GO:0000302//response to reactive oxygen species;GO:0009267//cellular response to starvation;GO:0006351//transcription, DNA-templated;GO:0009247//glycolipid biosynthetic process	gi|922412086|ref|XP_013637266.1|/0/PREDICTED: purple acid phosphatase 17-like [Brassica oleracea var. oleracea]	76.02	5.22	86.87	2.46	18.8	3.06	22.03	0.32
up-regulated in C6 and F103		Bo24234s010	Bo24234s010.1	7.1	50.8	22.99	0	0	0	0	12.94	2.27	109.78	93.07	97.33	-	cds scaffold:v2.1:Scaffold24234:1:282:-1 gene:Bo24234s010 gene_biotype:protein_coding transcript_biotype:protein_coding	-	-	-	-	gi|922407701|ref|XP_013617231.1|/5.31632e-44/PREDICTED: TSA1-like protein isoform X4 [Brassica oleracea var. oleracea]	26.96	0	100.06	5.07	22.12	0	8.68	6.91
up-regulated in C6 and F103		Bo4g195920	Bo4g195920.1	25.55	63.52	47.91	0.43	0.58	0	0	1.07	0.56	52.32	45.47	36.27	-	cds chromosome:v2.1:C4:53106182:53107432:1 gene:Bo4g195920 gene_biotype:protein_coding transcript_biotype:protein_coding	K14497|1|4e-33|142|fve:101301302|protein phosphatase 2C [EC:3.1.3.16];K04730|2|1e-28|127|egr:104445896|interleukin-1 receptor-associated kinase 1 [EC:2.7.11.1];K04733|5|3e-28|126|mus:103989149|interleukin-1 receptor-associated kinase 4 [EC:2.7.11.1]	-	-	-	gi|922471026|ref|XP_013635000.1|/1.50286e-150/PREDICTED: U-box domain-containing protein 33-like isoform X1 [Brassica oleracea var. oleracea]	45.66	0.34	44.69	0.54	19.08	0.3	8.05	0.54
up-regulated in C6 and F103		Bo5g039280	Bo5g039280.1	41.35	128.58	138.77	7.55	7.52	6.81	11.46	3.16	2.35	68.24	111.9	64.74	-	cds chromosome:v2.1:C5:12693074:12693717:-1 gene:Bo5g039280 gene_biotype:protein_coding transcript_biotype:protein_coding description:Calcium-dependent lipid-binding (CaLB domain) family protein [Source:TAIR;Acc:AT1G23140](projected from arabidopsis_thaliana,AT1G23140)	K12486|1|6e-34|143|rcu:8265523|stromal membrane-associated protein	GO:0043231//intracellular membrane-bounded organelle;GO:0005576//extracellular region;GO:0016020//membrane	-	-	gi|922482906|ref|XP_013638941.1|/2.51767e-87/PREDICTED: protein C2-DOMAIN ABA-RELATED 8 [Brassica oleracea var. oleracea]	102.9	7.29	81.63	5.66	53.55	0.42	26.28	5.04
up-regulated in C6 and F103		Bo3g037570	Bo3g037570.1	2.01	24.55	39.73	0.45	0.32	0	0.15	0	0.15	0.64	48.37	3.29	-	cds chromosome:v2.1:C3:15137732:15139378:1 gene:Bo3g037570 gene_biotype:protein_coding transcript_biotype:protein_coding	-	GO:0043231//intracellular membrane-bounded organelle	-	GO:0009267//cellular response to starvation;GO:0015698//inorganic anion transport;GO:0010647//positive regulation of cell communication;GO:0006351//transcription, DNA-templated;GO:0009247//glycolipid biosynthetic process	gi|922448202|ref|XP_013627636.1|/6.14212e-128/PREDICTED: SPX domain-containing protein 3 [Brassica oleracea var. oleracea]	22.1	0.26	17.43	0.1	18.98	0.23	26.82	0.09
up-regulated in C6 and F103		Bo2g018680	Bo2g018680.1	69.12	323.69	338.47	3.45	1.57	7.97	1.73	6.48	4.43	329.21	421.82	256	-	cds chromosome:v2.1:C2:5532353:5533324:1 gene:Bo2g018680 gene_biotype:protein_coding transcript_biotype:protein_coding	K14430|1|9e-06|51.6|gsl:Gasu_35240|phosphate transporter	GO:0043231//intracellular membrane-bounded organelle	-	GO:0009267//cellular response to starvation;GO:0015698//inorganic anion transport;GO:0010647//positive regulation of cell communication;GO:0006351//transcription, DNA-templated;GO:0009247//glycolipid biosynthetic process	gi|922426273|ref|XP_013619207.1|/4.78714e-135/PREDICTED: SPX domain-containing protein 1 [Brassica oleracea var. oleracea]	243.76	4.33	335.68	4.21	151.42	3.29	83.1	2.38
up-regulated in C6 and F103		Bo2g079210	Bo2g079210.1	6.03	139.96	160.01	2.4	0.9	7.48	3.82	1.44	2.51	28.11	373.57	66.01	-	cds chromosome:v2.1:C2:21994272:21995541:-1 gene:Bo2g079210 gene_biotype:protein_coding transcript_biotype:protein_coding	K13248|1|2e-157|555|bna:106381279|pyridoxal phosphate phosphatase PHOSPHO2 [EC:3.1.3.74]	-	-	-	gi|922425135|ref|XP_013618646.1|/1.16907e-156/PREDICTED: inorganic pyrophosphatase 1 [Brassica oleracea var. oleracea]	102	3.59	155.9	2.59	83.71	3.45	189.46	1.19
up-regulated in C6 and F103		Bo9g181910	Bo9g181910.1	80.64	125.65	175.61	1.03	1.63	3.52	4.5	3.07	3.07	225.63	272.71	254.33	AT4	cds chromosome:v2.1:C9:53871097:53871482:-1 gene:Bo9g181910 gene_biotype:protein_coding transcript_biotype:protein_coding gene_symbol:AT4 description:Expressed in response to phosphate starvation, this response is enhanced by the presence of IAA. [Source:TAIR;Acc:AT5G03545](projected from arabidopsis_thaliana,AT5G03545)	-	GO:0043231//intracellular membrane-bounded organelle	-	GO:0009267//cellular response to starvation;GO:0006351//transcription, DNA-templated;GO:0009247//glycolipid biosynthetic process	gi|674922766|emb|CDY10371.1|/2.09822e-37/BnaCnng02720D [Brassica napus]	127.3	2.06	250.89	3.55	47.51	1.3	23.73	0.83
up-regulated in C6 and F103		Bo8g104650	Bo8g104650.1	442.96	116.6	183.74	1.03	7.71	1.15	1.62	33.03	1.24	279.78	204.74	178.23	-	cds chromosome:v2.1:C8:36715924:36717347:1 gene:Bo8g104650 gene_biotype:protein_coding transcript_biotype:protein_coding	K13248|1|3e-141|501|brp:103842736|pyridoxal phosphate phosphatase PHOSPHO2 [EC:3.1.3.74]	-	GO:0042578//phosphoric ester hydrolase activity	GO:0006796//phosphate-containing compound metabolic process	gi|922550419|ref|XP_013603193.1|/4.46479e-145/PREDICTED: inorganic pyrophosphatase 2-like isoform X1 [Brassica oleracea var. oleracea]	247.77	3.3	220.92	11.96	172.34	3.82	52.67	18.25
up-regulated in C6 and F103		Bo9g184990	Bo9g184990.1	21.6	127.73	91.21	4.54	3.79	2.91	4.14	6.78	6.73	77.36	84.68	70.97	-	cds chromosome:v2.1:C9:54544697:54547477:-1 gene:Bo9g184990 gene_biotype:protein_coding transcript_biotype:protein_coding	K06119|1|0.0|1008|bna:106435863|sulfoquinovosyltransferase [EC:2.4.1.-]	GO:0009526//plastid envelope	GO:0008194//UDP-glycosyltransferase activity	GO:0006633//fatty acid biosynthetic process;GO:0006779//porphyrin-containing compound biosynthetic process;GO:0009267//cellular response to starvation;GO:0006090//pyruvate metabolic process;GO:0019758;GO:0009247//glycolipid biosynthetic process;GO:0016109	gi|922557841|ref|XP_013607017.1|/0/PREDICTED: sulfoquinovosyl transferase SQD2 [Brassica oleracea var. oleracea]	80.18	3.75	77.67	5.88	53.92	0.82	6.86	1.51
up-regulated in C6 and F103		Bo7g056390	Bo7g056390.1	2.22	29.53	55.68	0.13	0.27	0	0	0.12	0	18.55	7.68	17.79	-	cds chromosome:v2.1:C7:20673594:20675115:1 gene:Bo7g056390 gene_biotype:protein_coding transcript_biotype:protein_coding description:unknown protein; FUNCTIONS IN: molecular_function unknown; LOCATED IN: chloroplast; BEST Arabidopsis thaliana protein match is: unknown protein (TAIR:AT1G70900.1); Has 59 Blast hits to 59 proteins in 15 species: Archae - 0; Bacteria - 0; Metazoa - 0 /.../i - 0; Plan…	-	-	-	-	gi|922527992|ref|XP_013596752.1|/3.01113e-138/PREDICTED: uncharacterized protein LOC106304910 [Brassica oleracea var. oleracea]	29.14	0.13	14.67	0.04	26.73	0.14	6.07	0.07
up-regulated in C6 and F103		Bo01284s010	Bo01284s010.1	3.38	95.68	107.48	0.77	0.2	1.91	0.57	1.71	0.59	40.35	85.93	32.89	-	cds scaffold:v2.1:Scaffold01284:1126:1692:-1 gene:Bo01284s010 gene_biotype:protein_coding transcript_biotype:protein_coding	-	-	-	-	gi|922573231|ref|XP_013614942.1|/6.24301e-88/PREDICTED: uncharacterized protein LOC106321176 [Brassica oleracea var. oleracea]	68.85	0.96	53.06	0.96	57	0.87	28.71	0.65
up-regulated in C6 and F103		Bo8g018050	Bo8g018050.1	152.31	196.93	180.78	5.92	5.27	15.97	4.88	3.97	9.02	213.62	271.43	181.62	SRG3	cds chromosome:v2.1:C8:4198298:4198935:1 gene:Bo8g018050 gene_biotype:protein_coding transcript_biotype:protein_coding gene_symbol:SRG3 description:senescence-related gene 3 [Source:TAIR;Acc:AT3G02040](projected from arabidopsis_thaliana,AT3G02040)	K18696|1|6e-58|223|pop:POPTR_0001s33270g|glycerophosphodiester phosphodiesterase [EC:3.1.4.46]	GO:0043231//intracellular membrane-bounded organelle	GO:0008081//phosphoric diester hydrolase activity	GO:0019400;GO:0072502;GO:0010038//response to metal ion	gi|674915372|emb|CDY17837.1|/5.24275e-84/BnaC08g04510D [Brassica napus]	176.67	9.05	222.22	5.96	22.59	6	45.52	2.69
up-regulated in C6 and F103		Bo3g002390	Bo3g002390.1	15.39	72.67	95.69	3.53	3.74	1.94	3.47	1.55	3.23	73.37	70.08	79.73	-	cds chromosome:v2.1:C3:642552:642848:-1 gene:Bo3g002390 gene_biotype:protein_coding transcript_biotype:protein_coding	-	-	-	-	gi|674952418|emb|CDX80872.1|/4.14896e-41/BnaC03g01260D [Brassica napus]	61.25	3.07	74.39	2.75	41.35	0.98	4.91	1.05
up-regulated in C6 and F103		Bo6g068280	Bo6g068280.1	184.5	263.01	81.65	8.45	71.42	24.35	46.9	34.72	42.39	482.36	281.38	318.18	-	cds chromosome:v2.1:C6:19531419:19532302:1 gene:Bo6g068280 gene_biotype:protein_coding transcript_biotype:protein_coding	K03549|1|1e-61|235|bna:106409626|KUP system potassium uptake protein	-	GO:0022820//potassium ion symporter activity	GO:0034220//ion transmembrane transport;GO:0030001//metal ion transport	gi|923857965|ref|XP_013705679.1|/6.25247e-61/PREDICTED: potassium transporter 5 [Brassica napus]	176.39	34.74	360.64	41.34	90.95	32.75	107.01	6.16
up-regulated in C6 and F103		Bo3g014030	Bo3g014030.1	541.29	804.68	713.05	25.49	21.71	50.53	23.93	35.78	43.17	952.49	1012.06	821.04	-	cds chromosome:v2.1:C3:4964298:4965277:1 gene:Bo3g014030 gene_biotype:protein_coding transcript_biotype:protein_coding	-	GO:0043231//intracellular membrane-bounded organelle	-	GO:0009267//cellular response to starvation;GO:0015698//inorganic anion transport;GO:0010647//positive regulation of cell communication;GO:0006351//transcription, DNA-templated;GO:0009247//glycolipid biosynthetic process	gi|922440331|ref|XP_013625234.1|/7.6958e-124/PREDICTED: SPX domain-containing protein 1 [Brassica oleracea var. oleracea]	686.34	32.58	928.53	34.29	133.71	15.66	97.74	9.71
up-regulated in C6 and F103		Bo8g109030	Bo8g109030.1	390.7	285.12	260.56	12.1	41.96	12.33	26.87	36.83	24.48	207.72	197.88	208.08	-	cds chromosome:v2.1:C8:38976376:38979034:1 gene:Bo8g109030 gene_biotype:protein_coding transcript_biotype:protein_coding	-	-	GO:0097159//organic cyclic compound binding;GO:0004521//endoribonuclease activity;GO:0004520//endodeoxyribonuclease activity	GO:0006259//DNA metabolic process;GO:0003006//developmental process involved in reproduction;GO:0010260//organ senescence	gi|922547973|ref|XP_013601930.1|/1.09539e-168/PREDICTED: endonuclease 1-like [Brassica oleracea var. oleracea]	312.13	22.13	204.56	29.39	69.15	17.17	5.79	6.55
up-regulated in C6 and F103		Bo4g017370	Bo4g017370.1	0.92	13.29	12.45	0	0.09	0	0	0.26	0.09	37.09	73.17	34.77	-	cds chromosome:v2.1:C4:2366949:2368768:1 gene:Bo4g017370 gene_biotype:protein_coding transcript_biotype:protein_coding	K00145|1|2e-72|273|eus:EUTSA_v10016726mg|N-acetyl-gamma-glutamyl-phosphate reductase [EC:1.2.1.38]	GO:0009536//plastid	GO:0004620//phospholipase activity	GO:0000097//sulfur amino acid biosynthetic process;GO:0010224//response to UV-B;GO:0009746;GO:0009267//cellular response to starvation;GO:0006970//response to osmotic stress;GO:0019758;GO:0009247//glycolipid biosynthetic process;GO:0042044//fluid transport;GO:0016109	gi|674881482|emb|CDY50817.1|/0/BnaC04g52540D [Brassica napus]	8.89	0.03	48.34	0.12	6.91	0.05	21.53	0.13
up-regulated in C6 and F103		Bo01196s010	Bo01196s010.1	9.08	15.57	34.02	0	0.1	0	0	0.09	0.38	22.32	41.06	20.15	-	cds scaffold:v2.1:Scaffold01196:12965:14730:1 gene:Bo01196s010 gene_biotype:protein_coding transcript_biotype:protein_coding	-	GO:0043231//intracellular membrane-bounded organelle	-	GO:0009267//cellular response to starvation;GO:0006351//transcription, DNA-templated;GO:0009247//glycolipid biosynthetic process	gi|922573025|ref|XP_013614833.1|/0/PREDICTED: uncharacterized protein LOC106321060 [Brassica oleracea var. oleracea]	19.56	0.03	27.84	0.16	12.94	0.06	11.5	0.2
up-regulated in C6 and F103		Bo8g067410	Bo8g067410.1	4.11	75.81	83.42	0.44	0.87	0.61	0.13	0.86	0.74	64.77	152.1	54.71	-	cds chromosome:v2.1:C8:21827211:21828381:-1 gene:Bo8g067410 gene_biotype:protein_coding transcript_biotype:protein_coding	K13248|1|1e-151|536|bna:106356588|pyridoxal phosphate phosphatase PHOSPHO2 [EC:3.1.3.74]	-	GO:0042578//phosphoric ester hydrolase activity	GO:0006796//phosphate-containing compound metabolic process	gi|922549692|ref|XP_013602838.1|/4.72171e-152/PREDICTED: inorganic pyrophosphatase 2-like [Brassica oleracea var. oleracea]	54.45	0.64	90.53	0.58	43.76	0.22	53.56	0.39
up-regulated in C6 and F103		Bo5g043440	Bo5g043440.1	38.1	66.16	52.77	6.06	4.67	8.74	5.41	9.24	9.64	31.79	55.83	35.78	-	cds chromosome:v2.1:C5:14592850:14593470:-1 gene:Bo5g043440 gene_biotype:protein_coding transcript_biotype:protein_coding	-	-	-	GO:0009628//response to abiotic stimulus;GO:0009814//defense response, incompatible interaction	gi|674948479|emb|CDX84975.1|/1.99233e-35/BnaC05g20800D [Brassica napus]	52.34	6.49	41.13	8.1	14.03	2.07	12.88	2.34
up-regulated in C6 and F103		Bo18023s010	Bo18023s010.1	0	8.85	12.92	0	0	0	0	0	17.86	65.75	22.71	55.98	-	cds scaffold:v2.1:Scaffold18023:202:377:1 gene:Bo18023s010 gene_biotype:protein_coding transcript_biotype:protein_coding	K03456|1|2e-11|68.6|bna:106425312|serine/threonine-protein phosphatase 2A regulatory subunit A	-	-	-	gi|923902432|ref|XP_013721493.1|/9.85491e-11/PREDICTED: serine/threonine-protein phosphatase 2A 65 kDa regulatory subunit A beta isoform-like [Brassica napus]	7.26	0	48.15	5.95	6.61	0	22.56	10.31
up-regulated in C6 and F103		Bo5g137730	Bo5g137730.1	6.12	17.92	20.74	0.44	0.18	0.6	0.6	1.55	0.9	33.72	40.98	27.39	ATPAP16	cds chromosome:v2.1:C5:42976474:42978294:1 gene:Bo5g137730 gene_biotype:protein_coding transcript_biotype:protein_coding gene_symbol:ATPAP16 description:purple acid phosphatase 16 [Source:TAIR;Acc:AT3G10150](projected from arabidopsis_thaliana,AT3G10150)	K12867|1|2e-14|81.3|cvr:CHLNCDRAFT_134697|pre-mRNA-splicing factor SYF1	-	GO:0016791//phosphatase activity	GO:0003006//developmental process involved in reproduction	gi|922486151|ref|XP_013583549.1|/0/PREDICTED: probable inactive purple acid phosphatase 16 [Brassica oleracea var. oleracea]	14.93	0.41	34.03	1.02	7.76	0.21	6.8	0.49
up-regulated in C6 and F103		Bo5g024020	Bo5g024020.1	36.18	40.23	55.2	1.81	4.77	1.72	1.44	23.36	4.86	120.29	154.02	63.45	-	cds chromosome:v2.1:C5:8575202:8576379:-1 gene:Bo5g024020 gene_biotype:protein_coding transcript_biotype:protein_coding	K13248|1|4e-152|538|bna:106427114|pyridoxal phosphate phosphatase PHOSPHO2 [EC:3.1.3.74]	-	GO:0042578//phosphoric ester hydrolase activity	GO:0006796//phosphate-containing compound metabolic process	gi|922482964|ref|XP_013638960.1|/5.76476e-153/PREDICTED: inorganic pyrophosphatase 2 [Brassica oleracea var. oleracea]	43.87	2.77	112.59	9.89	10.02	1.74	45.77	11.79
up-regulated in C6 and F103		Bo3g134470	Bo3g134470.1	120.01	337.77	323.63	43.13	32.57	71.62	44.56	17.4	15.06	240.64	356.69	266.97	ATPS3	cds chromosome:v2.1:C3:49298889:49300543:-1 gene:Bo3g134470 gene_biotype:protein_coding transcript_biotype:protein_coding gene_symbol:ATPS3 description:phosphate starvation-induced gene 3 [Source:TAIR;Acc:AT3G47420](projected from arabidopsis_thaliana,AT3G47420)	K13783|1|0.0|971|bna:106435288|MFS transporter, OPA family, solute carrier family 37 (glycerol-3-phosphate transporter), member 1/2	GO:0031224//intrinsic component of membrane	-	GO:0051234//establishment of localization;GO:0044763	gi|922455370|ref|XP_013629932.1|/0/PREDICTED: putative glycerol-3-phosphate transporter 1 [Brassica oleracea var. oleracea]	260.47	49.11	288.1	25.67	121.85	20.2	60.84	16.4
up-regulated in C6 and F103		Bo9g022340	Bo9g022340.1	13.01	88.64	105.66	3.5	2.77	2.22	3.3	4.12	5.75	75.31	154.95	78.35	MGDC	cds chromosome:v2.1:C9:6926708:6929420:1 gene:Bo9g022340 gene_biotype:protein_coding transcript_biotype:protein_coding gene_symbol:MGDC description:monogalactosyldiacylglycerol synthase type C [Source:TAIR;Acc:AT2G11810](projected from arabidopsis_thaliana,AT2G11810)	K03715|1|0.0|914|bna:106392218|1,2-diacylglycerol 3-beta-galactosyltransferase [EC:2.4.1.46]	GO:0009527//plastid outer membrane	GO:0005488//binding;GO:0035250//UDP-galactosyltransferase activity	GO:0009267//cellular response to starvation;GO:0032787//monocarboxylic acid metabolic process;GO:0006351//transcription, DNA-templated;GO:0030258//lipid modification;GO:0009247//glycolipid biosynthetic process	gi|922562291|ref|XP_013609453.1|/0/PREDICTED: monogalactosyldiacylglycerol synthase 3, chloroplastic [Brassica oleracea var. oleracea]	69.1	2.83	102.87	4.39	49.32	0.64	45.13	1.25
up-regulated in C6 and F103		Bo2g017860	Bo2g017860.1	194.09	1376.81	1138.68	170.17	173.97	32.45	109.49	176.97	220.56	2289.54	1511.5	1485.48	-	cds chromosome:v2.1:C2:5057105:5057509:1 gene:Bo2g017860 gene_biotype:protein_coding transcript_biotype:protein_coding	-	-	-	-	gi|922426957|ref|XP_013619520.1|/8.22991e-58/PREDICTED: uncharacterized protein LOC106326025 [Brassica oleracea var. oleracea]	903.19	125.53	1762.17	169.01	625.54	80.63	456.9	55.96
up-regulated in C6 and F103		Bo1g054940	Bo1g054940.1	3280.78	5671.68	3420.66	447.86	325.36	344.59	462.9	538.13	710.95	3270.18	2787.34	2764.05	-	cds chromosome:v2.1:C1:15950476:15952139:1 gene:Bo1g054940 gene_biotype:protein_coding transcript_biotype:protein_coding description:Glycosyl hydrolase superfamily protein [Source:TAIR;Acc:AT4G16260](projected from arabidopsis_thaliana,AT4G16260)	K19892|1|2e-58|226|mus:103975262|glucan endo-1,3-beta-glucosidase 4 [EC:3.2.1.39];K19891|4|1e-57|224|pvu:PHAVU_008G236700g|glucan endo-1,3-beta-glucosidase 1/2/3 [EC:3.2.1.39]	GO:0031090//organelle membrane;GO:0030312//external encapsulating structure	GO:0016798//hydrolase activity, acting on glycosyl bonds;GO:0043167//ion binding	GO:0006970//response to osmotic stress;GO:0050832//defense response to fungus;GO:0044238//primary metabolic process	gi|922412054|ref|XP_013637124.1|/0/PREDICTED: glucan endo-1,3-beta-glucosidase, basic vacuolar isoform [Brassica oleracea var. oleracea]	4124.37	372.6	2940.52	570.66	1341.83	65.88	285.73	127.18
up-regulated in C6 and F103		Bo8g112610	Bo8g112610.1	0	53.15	66.45	4.01	4.79	3.98	0.99	2.97	5.17	29.52	9.97	39.46	-	cds chromosome:v2.1:C8:39924755:39924994:1 gene:Bo8g112610 gene_biotype:protein_coding transcript_biotype:protein_coding	-	-	-	-	gi|674910495|emb|CDY22697.1|/3.46146e-43/BnaC08g43310D [Brassica napus]	39.87	4.26	26.32	3.04	35.16	0.46	15	2.09
up-regulated in C6 and F103		Bo8g092420	Bo8g092420.1	1.56	8.69	14.38	0	0	0	0.99	0.99	2.07	17.71	27.81	21.04	-	cds chromosome:v2.1:C8:31516999:31517409:-1 gene:Bo8g092420 gene_biotype:protein_coding transcript_biotype:protein_coding	-	GO:0031225//anchored component of membrane;GO:0005911//cell-cell junction	GO:0030247//polysaccharide binding	-	gi|674876252|emb|CDY56240.1|/1.46445e-17/BnaA07g37930D [Brassica napus]	8.21	0	22.19	1.35	6.42	0	5.15	0.62
up-regulated in C6 and F103		Bo3g054440	Bo3g054440.1	0	17.94	27.62	1.11	0	0.52	0	0.52	0	12.91	51.35	9.36	-	cds chromosome:v2.1:C3:21362654:21363125:1 gene:Bo3g054440 gene_biotype:protein_coding transcript_biotype:protein_coding	K09422|1|4e-32|137|bna:106385976|myb proto-oncogene protein, plant	GO:0043231//intracellular membrane-bounded organelle	GO:0005515//protein binding;GO:0001071//nucleic acid binding transcription factor activity;GO:0003676//nucleic acid binding;GO:0004722//protein serine/threonine phosphatase activity	GO:0006351//transcription, DNA-templated;GO:0048764;GO:0003006//developmental process involved in reproduction;GO:0006970//response to osmotic stress;GO:0008380//RNA splicing;GO:0014070//response to organic cyclic compound;GO:0009738//abscisic acid-activated signaling pathway	gi|685287148|ref|XP_009134506.1|/2.25998e-31/PREDICTED: MYB-like transcription factor ETC3 isoform X1 [Brassica rapa]	15.19	0.54	24.54	0.17	14.01	0.56	23.29	0.3
up-regulated in C6 and F103		Bo2g056320	Bo2g056320.1	7.65	32.86	31.26	0.62	2.56	0.62	1.02	0	0.64	17.26	24.01	24.08	-	cds chromosome:v2.1:C2:16689961:16690161:1 gene:Bo2g056320 gene_biotype:protein_coding transcript_biotype:protein_coding	-	GO:0043231//intracellular membrane-bounded organelle	-	-	gi|922427428|ref|XP_013619751.1|/1.15393e-30/PREDICTED: uncharacterized protein LOC106326280 [Brassica oleracea var. oleracea]	23.92	1.27	21.78	0.55	14.12	1.12	3.92	0.52
up-regulated in C6 and F103		Bo6g033030	Bo6g033030.1	120.75	65.83	32.18	5.05	19.28	5.76	5.46	5.98	3.64	64.53	92.12	62.2	-	cds chromosome:v2.1:C6:8199167:8199607:1 gene:Bo6g033030 gene_biotype:protein_coding transcript_biotype:protein_coding description:Protein of unknown function (DUF1677) [Source:TAIR;Acc:AT1G54095](projected from arabidopsis_thaliana,AT1G54095)	-	-	-	-	gi|922501992|ref|XP_013588476.1|/5.46541e-57/PREDICTED: uncharacterized protein LOC106296796 [Brassica oleracea var. oleracea]	72.92	10.03	72.95	5.03	44.71	8.02	16.64	1.23
up-regulated in C6 and F103		Bo2g023140	Bo2g023140.1	21.32	186.54	168.28	3.31	2.89	5.11	5.66	4.42	3.41	100.57	178.46	99	-	cds chromosome:v2.1:C2:5866216:5866776:-1 gene:Bo2g023140 gene_biotype:protein_coding transcript_biotype:protein_coding	-	-	-	-	gi|922426265|ref|XP_013619203.1|/1.10274e-89/PREDICTED: uncharacterized protein LOC106325689 [Brassica oleracea var. oleracea]	125.38	3.77	126.01	4.5	90.58	1.18	45.43	1.13
up-regulated in C6 and F103		Bo4g195380	Bo4g195380.1	3.88	37.88	53.33	0.72	1.84	1	0.28	0.28	1.63	24.7	95.72	29.51	-	cds chromosome:v2.1:C4:52857181:52858529:-1 gene:Bo4g195380 gene_biotype:protein_coding transcript_biotype:protein_coding	-	GO:0043231//intracellular membrane-bounded organelle	-	GO:0009267//cellular response to starvation;GO:0015698//inorganic anion transport;GO:0010647//positive regulation of cell communication;GO:0006351//transcription, DNA-templated;GO:0009247//glycolipid biosynthetic process	gi|922470324|ref|XP_013634813.1|/2.16438e-123/PREDICTED: SPX domain-containing protein 3 [Brassica oleracea var. oleracea]	31.7	1.19	49.98	0.73	25.3	0.58	39.69	0.78
up-regulated in C6 and F103		Bo5g122600	Bo5g122600.1	15.82	45.64	54.57	0	0.33	0.54	0.51	0.55	0.86	49.44	126.75	60.69	-	cds chromosome:v2.1:C5:37232533:37233737:-1 gene:Bo5g122600 gene_biotype:protein_coding transcript_biotype:protein_coding	K14379|1|0.0|691|bna:106435962|tartrate-resistant acid phosphatase type 5 [EC:3.1.3.2]	GO:0044464	GO:0016791//phosphatase activity	GO:0072502;GO:0000302//response to reactive oxygen species;GO:0009267//cellular response to starvation;GO:0006351//transcription, DNA-templated;GO:0009247//glycolipid biosynthetic process	gi|922479290|ref|XP_013637740.1|/0/PREDICTED: purple acid phosphatase 17 [Brassica oleracea var. oleracea]	38.68	0.29	78.96	0.64	20.29	0.27	41.77	0.19
up-regulated in C6 and F103		Bo3g041850	Bo3g041850.1	123.67	165.36	168.05	20.56	29.83	29.92	27.65	22.29	25.85	160.69	193.61	146.8	ATSPX2	cds chromosome:v2.1:C3:16968395:16969793:1 gene:Bo3g041850 gene_biotype:protein_coding transcript_biotype:protein_coding gene_symbol:ATSPX2 description:SPX domain gene 2 [Source:TAIR;Acc:AT2G26660](projected from arabidopsis_thaliana,AT2G26660)	K14430|1|2e-10|67.4|gsl:Gasu_35240|phosphate transporter	GO:0043231//intracellular membrane-bounded organelle	-	GO:0009267//cellular response to starvation;GO:0015698//inorganic anion transport;GO:0050794//regulation of cellular process;GO:0006351//transcription, DNA-templated;GO:0009247//glycolipid biosynthetic process	gi|922433798|ref|XP_013622998.1|/3.23092e-148/PREDICTED: SPX domain-containing protein 2 [Brassica oleracea var. oleracea]	152.36	26.77	167.03	25.26	24.88	5.38	24.04	2.73
up-regulated in C6 and F103		Bo7g098790	Bo7g098790.1	0.6	31.3	58.37	2.95	1.77	3.97	0.32	2.29	1.15	72.44	88.69	62.14	-	cds chromosome:v2.1:C7:38694449:38698113:1 gene:Bo7g098790 gene_biotype:protein_coding transcript_biotype:protein_coding	K04733|1|5e-153|543|rcu:8289642|interleukin-1 receptor-associated kinase 4 [EC:2.7.11.1];K04730|2|7e-131|469|bvg:104888377|interleukin-1 receptor-associated kinase 1 [EC:2.7.11.1]	GO:0043234//protein complex;GO:0009536//plastid;GO:0016020//membrane	GO:0032550;GO:0004672//protein kinase activity;GO:0019787//ubiquitin-like protein transferase activity	GO:0032446//protein modification by small protein conjugation;GO:0006796//phosphate-containing compound metabolic process	gi|922525981|ref|XP_013596282.1|/0/PREDICTED: U-box domain-containing protein 52 [Brassica oleracea var. oleracea]	30.09	2.9	74.42	1.25	28.9	1.1	13.39	0.99
up-regulated in C6 and F103		Bo3g130080	Bo3g130080.1	18.79	31.31	79	0.09	5.04	0.44	0.53	0.53	1.85	52.43	108.59	47.45	-	cds chromosome:v2.1:C3:47496442:47498088:1 gene:Bo3g130080 gene_biotype:protein_coding transcript_biotype:protein_coding	K14638|1|9e-116|369|bna:106350168|solute carrier family 15 (peptide/histidine transporter), member 3/4	GO:0016020//membrane	-	GO:0015833//peptide transport;GO:0045491//xylan metabolic process;GO:0051707//response to other organism	gi|685319820|ref|XP_009150101.1|/1.27973e-165/PREDICTED: protein NRT1/ PTR FAMILY 2.3-like [Brassica rapa]	43.03	1.86	69.49	0.97	31.77	2.76	33.95	0.76
down-regulated in F103	110	Bo1g153450	Bo1g153450.1	0.35	2.69	2.76	3.61	0.63	18.43	32.93	1.68	1.14	0.09	0.98	1.16	-	cds chromosome:v2.1:C1:42881692:42883434:-1 gene:Bo1g153450 gene_biotype:protein_coding transcript_biotype:protein_coding	K00261|1|0.0|832|bna:106433071|glutamate dehydrogenase (NAD(P)+) [EC:1.4.1.3]	GO:0043231//intracellular membrane-bounded organelle	GO:0032550;GO:0046914//transition metal ion binding;GO:0016639//oxidoreductase activity, acting on the CH-NH2 group of donors, NAD or NADP as acceptor	GO:0009642//response to light intensity;GO:0019752//carboxylic acid metabolic process;GO:0010038//response to metal ion;GO:0006970//response to osmotic stress;GO:0006807//nitrogen compound metabolic process	gi|922408953|ref|XP_013619637.1|/0/PREDICTED: probable glutamate dehydrogenase 3 [Brassica oleracea var. oleracea]	1.93	7.56	0.74	11.92	1.37	9.53	0.57	18.2
down-regulated in F103		Bo3g100600	Bo3g100600.1	10.27	10.7	5.05	43.75	56.63	8.74	63.93	70.93	93.3	18.84	9.8	16.68	-	cds chromosome:v2.1:C3:35826703:35827098:1 gene:Bo3g100600 gene_biotype:protein_coding transcript_biotype:protein_coding description:unknown protein; BEST Arabidopsis thaliana protein match is: unknown protein (TAIR:AT5G10210.1); Has 1807 Blast hits to 1807 proteins in 277 species: Archae - 0; Bacteria - 0; Metazoa - 736; Fungi - 347; Plants - 385; Viruses - 0; Other Eukaryotes - /.../source: NCB…	-	GO:0043231//intracellular membrane-bounded organelle	-	-	gi|685321135|ref|XP_009150577.1|/1.19774e-64/PREDICTED: uncharacterized protein LOC103873926 [Brassica rapa]	8.67	36.37	15.11	76.05	3.15	24.78	4.72	15.34
down-regulated in F103		Bo6g095460	Bo6g095460.1	1.16	9.64	18.48	0.54	0	0.34	39.2	0	0.37	0	0	0	-	cds chromosome:v2.1:C6:29840662:29841154:1 gene:Bo6g095460 gene_biotype:protein_coding transcript_biotype:protein_coding	-	-	-	-	gi|674891929|emb|CDY40846.1|/1.88613e-25/BnaC08g04800D [Brassica napus]	9.76	0.29	0	13.19	8.66	0.27	0	22.53
down-regulated in F103		Bo5g003400	Bo5g003400.1	2.02	380.1	121.25	377.54	51.13	578.03	361.77	43.72	112.61	6.71	117.62	26.71	-	cds chromosome:v2.1:C5:730994:731373:-1 gene:Bo5g003400 gene_biotype:protein_coding transcript_biotype:protein_coding description:Late embryogenesis abundant 3 (LEA3) family protein [Source:TAIR;Acc:AT1G02820](projected from arabidopsis_thaliana,AT1G02820)	-	GO:0009536//plastid	-	GO:0006984//ER-nucleus signaling pathway;GO:0009414//response to water deprivation;GO:0007275//multicellular organism development;GO:0009755//hormone-mediated signaling pathway;GO:0006605//protein targeting;GO:0009247//glycolipid biosynthetic process;GO:0009626//plant-type hypersensitive response;GO:0009267//cellular response to starvation;GO:0006979//response to oxidative stress;GO:0009627//syst…	gi|922487864|ref|XP_013584103.1|/3.50417e-48/PREDICTED: late embryogenesis abundant protein Lea5 [Brassica oleracea var. oleracea]	167.79	335.57	50.35	172.7	193.29	265.95	59.11	167.32
down-regulated in F103		Bo04756s020	Bo04756s020.1	306.8	39.23	38.07	34.23	72.75	57.79	41.91	24.12	38.34	7.53	2.77	9.31	-	cds scaffold:v2.1:Scaffold04756:353:905:-1 gene:Bo04756s020 gene_biotype:protein_coding transcript_biotype:protein_coding	K01784|1|1e-58|224|bna:106362044|UDP-glucose 4-epimerase [EC:5.1.3.2]	GO:0043231//intracellular membrane-bounded organelle;GO:0044444//cytoplasmic part;GO:0016020//membrane	GO:0036094//small molecule binding;GO:0005515//protein binding;GO:0016857//racemase and epimerase activity, acting on carbohydrates and derivatives;GO:0048037//cofactor binding	GO:0006012//galactose metabolic process	gi|922574617|ref|XP_013615659.1|/2.21436e-58/PREDICTED: bifunctional UDP-glucose 4-epimerase and UDP-xylose 4-epimerase 1-like [Brassica oleracea var. oleracea]	128.03	54.92	6.54	34.79	154.82	19.42	3.38	9.41
down-regulated in F103		Bo3g024810	Bo3g024810.1	0	0	0	1.85	1.96	1.83	3.63	9.12	1.9	0	0	0	-	cds chromosome:v2.1:C3:9323027:9323173:1 gene:Bo3g024810 gene_biotype:protein_coding transcript_biotype:protein_coding	-	-	-	-	gi|922433492|ref|XP_013622864.1|/1.12472e-14/PREDICTED: uncharacterized protein LOC106328874 [Brassica oleracea var. oleracea]	0	1.88	0	4.88	0	0.07	0	3.77
down-regulated in F103		Bo09057s010	Bo09057s010.1	0	73.16	43.06	75.4	17.29	97.4	100.96	19.84	27.66	6.32	6.02	1.31	-	cds scaffold:v2.1:Scaffold09057:210:530:-1 gene:Bo09057s010 gene_biotype:protein_coding transcript_biotype:protein_coding	K13262|1|3e-15|80.9|gmx:100813225|isoflavone-7-O-methyltransferase [EC:2.1.1.150];K13259|4|2e-13|74.7|aip:107631191|2,7,4'-trihydroxyisoflavanone 4'-O-methyltransferase / isoflavone 4'-O-methyltransferase [EC:2.1.1.212 2.1.1.46]	-	-	-	gi|922519771|ref|XP_013594263.1|/2.07258e-56/PREDICTED: (R,S)-reticuline 7-O-methyltransferase-like [Brassica oleracea var. oleracea]	38.74	63.36	4.55	49.49	36.77	41.39	2.81	44.75
down-regulated in F103		Bo7g058070	Bo7g058070.1	491.08	271.84	213.52	26.83	184.01	92.31	158.23	0.17	0.36	0	0.18	0.56	-	cds chromosome:v2.1:C7:21327602:21328589:-1 gene:Bo7g058070 gene_biotype:protein_coding transcript_biotype:protein_coding	K01626|1|4e-12|72.0|bna:106434205|3-deoxy-7-phosphoheptulonate synthase [EC:2.5.1.54];K03083|2|2e-08|59.7|jcu:105629753|glycogen synthase kinase 3 beta [EC:2.7.11.26]	GO:0043231//intracellular membrane-bounded organelle	-	GO:0009626//plant-type hypersensitive response;GO:0009627//systemic acquired resistance;GO:0006605//protein targeting;GO:0009696//salicylic acid metabolic process;GO:0042743//hydrogen peroxide metabolic process;GO:0031347//regulation of defense response	gi|922528436|ref|XP_013596856.1|/6.81231e-89/PREDICTED: uncharacterized protein LOC106305022 [Brassica oleracea var. oleracea]	325.48	101.05	0.25	52.92	146.35	78.95	0.29	91.2
down-regulated in F103		Bo7g082240	Bo7g082240.1	15.28	61.59	29.88	64.65	29.33	19.15	60.38	174.6	102.66	14.1	39.34	33.38	-	cds chromosome:v2.1:C7:32353448:32353801:-1 gene:Bo7g082240 gene_biotype:protein_coding transcript_biotype:protein_coding	-	-	GO:0005488//binding	-	gi|922527269|ref|XP_013596583.1|/2.01214e-43/PREDICTED: protein NIM1-INTERACTING 2 [Brassica oleracea var. oleracea]	35.58	37.71	28.94	112.55	23.68	23.88	13.19	57.75
down-regulated in F103		Bo4g120310	Bo4g120310.1	196.45	154.22	237.03	74.49	184.37	172.3	264.71	112.09	142.22	95.06	14.83	23.53	-	cds chromosome:v2.1:C4:31273305:31275607:1 gene:Bo4g120310 gene_biotype:protein_coding transcript_biotype:protein_coding	K03695|1|3e-11|70.1|aip:107635377|ATP-dependent Clp protease ATP-binding subunit ClpB	-	-	-	gi|922461463|ref|XP_013631909.1|/0/PREDICTED: jacalin-related lectin 10-like [Brassica oleracea var. oleracea]	195.9	143.72	44.47	173.01	41.41	60.26	44.02	80.83
down-regulated in F103		Bo1g037040	Bo1g037040.1	74.69	1172.98	1422.67	1258.88	720.73	2050.28	2658.5	122.3	118.81	91.38	104.35	119.18	-	cds chromosome:v2.1:C1:10997931:10999102:-1 gene:Bo1g037040 gene_biotype:protein_coding transcript_biotype:protein_coding	-	GO:0043231//intracellular membrane-bounded organelle	GO:0046914//transition metal ion binding	GO:0006952//defense response;GO:0000097//sulfur amino acid biosynthetic process;GO:0010038//response to metal ion;GO:0009746;GO:0006970//response to osmotic stress;GO:0042044//fluid transport	gi|685259824|ref|XP_009137305.1|/2.23499e-87/PREDICTED: MLP-like protein 328 [Brassica rapa]	890.11	1343.3	104.97	966.54	717.13	668.78	13.91	1465.28
down-regulated in F103		Bo6g077270	Bo6g077270.1	59.77	52.57	57.74	8.41	33.8	52.93	42.72	0	0	0	0	0.38	-	cds chromosome:v2.1:C6:22929567:22931850:1 gene:Bo6g077270 gene_biotype:protein_coding transcript_biotype:protein_coding	K04733|1|3e-24|113|dosa:Os11t0274100-00|interleukin-1 receptor-associated kinase 4 [EC:2.7.11.1];K17302|2|7e-24|112|ats:F775_23757|coatomer subunit beta'	-	-	-	gi|922513496|ref|XP_013592259.1|/7.24751e-122/PREDICTED: vesicle-associated protein 1-1-like [Brassica oleracea var. oleracea]	56.69	31.71	0.13	14.24	3.71	22.33	0.22	24.66
down-regulated in F103		Bo2g037660	Bo2g037660.1	32.01	91.38	73.75	103.55	139.27	210.11	58.26	5.51	4.44	2.44	4.72	3.67	-	cds chromosome:v2.1:C2:10351303:10353501:-1 gene:Bo2g037660 gene_biotype:protein_coding transcript_biotype:protein_coding	K04079|1|0.0|1169|brp:103851857|molecular chaperone HtpG	GO:0043231//intracellular membrane-bounded organelle;GO:0030312//external encapsulating structure;GO:0005911//cell-cell junction;GO:0044444//cytoplasmic part	GO:0017111//nucleoside-triphosphatase activity;GO:0032550;GO:0005515//protein binding	GO:0048827//phyllome development;GO:0010118//stomatal movement;GO:0044267//cellular protein metabolic process;GO:0009845//seed germination;GO:0019932//second-messenger-mediated signaling;GO:0042742//defense response to bacterium;GO:0009408//response to heat;GO:0031647//regulation of protein stability;GO:0006970//response to osmotic stress;GO:0009605//response to external stimulus	gi|922429972|ref|XP_013621043.1|/0/PREDICTED: heat shock protein 90-2-like [Brassica oleracea var. oleracea]	65.71	150.98	3.61	22.74	30.49	54.24	1.14	30.77
down-regulated in F103		Bo3g040470	Bo3g040470.1	20.43	116.46	107.56	95.75	115.23	158.77	207.51	28.69	28.46	25.26	25.91	32.53	-	cds chromosome:v2.1:C3:16639170:16639634:1 gene:Bo3g040470 gene_biotype:protein_coding transcript_biotype:protein_coding	K02639|1|9e-85|312|bna:106397431|ferredoxin	GO:0009536//plastid	GO:0043169//cation binding;GO:0051536//iron-sulfur cluster binding	GO:0009687//abscisic acid metabolic process;GO:0006091//generation of precursor metabolites and energy	gi|922434840|ref|XP_013623342.1|/3.90273e-84/PREDICTED: ferredoxin, root R-B1-like [Brassica oleracea var. oleracea]	81.48	123.25	27.9	88.22	53.06	32.27	4.02	103.31
down-regulated in F103		Bo1g016930	Bo1g016930.1	48.81	29.08	33.28	11.65	24.44	20.46	19.88	0.13	0	0	0	0.13	-	cds chromosome:v2.1:C1:5680490:5682563:1 gene:Bo1g016930 gene_biotype:protein_coding transcript_biotype:protein_coding	K07466|1|1e-16|88.2|bna:106434110|replication factor A1	-	-	-	gi|674883147|emb|CDY49270.1|/9.47718e-28/BnaA03g50830D [Brassica napus]	37.06	18.85	0.04	6.67	10.39	6.55	0.08	11.44
down-regulated in F103		Bo2g108910	Bo2g108910.1	43.27	27.56	35.22	28.62	36.42	26.59	31.71	0.26	0	0	0	0	-	cds chromosome:v2.1:C2:32404150:32405304:-1 gene:Bo2g108910 gene_biotype:protein_coding transcript_biotype:protein_coding	K08856|1|7e-08|56.6|aly:ARALYDRAFT_487651|serine/threonine kinase 16 [EC:2.7.11.1]	GO:0044444//cytoplasmic part;GO:0016020//membrane	GO:0032550;GO:0004672//protein kinase activity	GO:0006412//translation;GO:0006464//cellular protein modification process	gi|923924629|ref|XP_013731371.1|/6.30852e-74/PREDICTED: uncharacterized protein LOC106435067 [Brassica napus]	35.35	30.54	0	10.66	7.86	5.19	0	18.23
down-regulated in F103		Bo3g167180	Bo3g167180.1	7.59	51.58	32.43	38.9	35.47	59.08	42.96	2.67	6.4	0.12	0.11	1.11	-	cds chromosome:v2.1:C3:58995961:58998777:1 gene:Bo3g167180 gene_biotype:protein_coding transcript_biotype:protein_coding	K13262|1|2e-39|164|vvi:100243529|isoflavone-7-O-methyltransferase [EC:2.1.1.150];K05279|3|7e-32|139|smo:SELMODRAFT_450944|flavonol 3-O-methyltransferase [EC:2.1.1.76];K13066|5|1e-30|134|vvi:100854172|caffeic acid 3-O-methyltransferase [EC:2.1.1.68]	GO:0044444//cytoplasmic part	GO:0008168//methyltransferase activity	-	gi|922432904|ref|XP_013622567.1|/2.32216e-174/PREDICTED: (R,S)-reticuline 7-O-methyltransferase-like [Brassica oleracea var. oleracea]	30.53	44.48	0.45	17.34	22.06	12.76	0.57	22.26
down-regulated in F103		Bo1g143630	Bo1g143630.1	11.61	100.06	109.58	53.07	32.06	65.9	120.15	113.08	109.9	33.62	44.38	35.83	-	cds chromosome:v2.1:C1:40694158:40696388:1 gene:Bo1g143630 gene_biotype:protein_coding transcript_biotype:protein_coding	K01051|1|1e-166|586|bna:106434586|pectinesterase [EC:3.1.1.11]	GO:0005618//cell wall	GO:0030234//enzyme regulator activity;GO:0052689//carboxylic ester hydrolase activity	GO:0006694//steroid biosynthetic process;GO:0071555//cell wall organization;GO:0000272//polysaccharide catabolic process;GO:0044092//negative regulation of molecular function	gi|923923558|ref|XP_013730909.1|/7.4241e-166/PREDICTED: probable pectinesterase/pectinesterase inhibitor 25 isoform X3 [Brassica napus]	73.75	50.34	37.94	114.38	54.02	17.08	5.68	5.25
down-regulated in F103		Bo2g155140	Bo2g155140.1	5.51	27.02	47.57	36.86	33.95	27.64	55.49	0	0.55	0	2.2	0	-	cds chromosome:v2.1:C2:48257353:48257952:-1 gene:Bo2g155140 gene_biotype:protein_coding transcript_biotype:protein_coding	-	-	-	-	gi|674947539|emb|CDX85902.1|/1.24078e-37/BnaC06g22320D [Brassica napus]	26.7	32.82	0.73	18.68	21.03	4.71	1.27	31.88
down-regulated in F103		Bo2g080750	Bo2g080750.1	78.81	29.69	31.13	28.29	30.68	62.73	37.49	2.54	0.88	1.6	1.57	0.9	-	cds chromosome:v2.1:C2:22506832:22507344:-1 gene:Bo2g080750 gene_biotype:protein_coding transcript_biotype:protein_coding	K17569|1|8e-06|50.4|sind:105166393|G patch domain-containing protein 2	-	-	-	gi|674951270|emb|CDX82052.1|/5.26601e-71/BnaC02g22380D [Brassica napus]	46.54	40.57	1.36	13.64	27.95	19.23	0.4	20.67
down-regulated in F103		Bo01589s010	Bo01589s010.1	65.79	521.87	483.03	68.75	31.72	303.88	1029.77	252.71	114.19	56	183.26	121.41	-	cds scaffold:v2.1:Scaffold01589:1894:3063:1 gene:Bo01589s010 gene_biotype:protein_coding transcript_biotype:protein_coding	K05933|1|0.0|634|bna:106376208|aminocyclopropanecarboxylate oxidase [EC:1.14.17.4]	GO:0005911//cell-cell junction;GO:0016020//membrane;GO:0043231//intracellular membrane-bounded organelle;GO:0005576//extracellular region;GO:0044444//cytoplasmic part	GO:0046914//transition metal ion binding;GO:0051536//iron-sulfur cluster binding;GO:0016705//oxidoreductase activity, acting on paired donors, with incorporation or reduction of molecular oxygen;GO:0016641//oxidoreductase activity, acting on the CH-NH2 group of donors, oxygen as acceptor;GO:0016836//hydro-lyase activity;GO:0003729//mRNA binding	GO:0044260;GO:0034614//cellular response to reactive oxygen species;GO:0055080//cation homeostasis;GO:0072350//tricarboxylic acid metabolic process;GO:0006007//glucose catabolic process;GO:0070542//response to fatty acid;GO:0010039//response to iron ion;GO:0009692//ethylene metabolic process;GO:0006996//organelle organization;GO:0006970//response to osmotic stress;GO:0010087//phloem or xylem hist…	gi|922573630|ref|XP_013615142.1|/0/PREDICTED: 1-aminocyclopropane-1-carboxylate oxidase 1-like [Brassica oleracea var. oleracea]	356.9	134.78	120.22	465.56	252.85	147.61	63.64	493.51
down-regulated in F103		Bo9g073240	Bo9g073240.1	0	0.49	0.37	0	0.79	0.37	1.02	14.36	6.37	0	0.4	0	-	cds chromosome:v2.1:C9:22201609:22202171:1 gene:Bo9g073240 gene_biotype:protein_coding transcript_biotype:protein_coding	K14771|1|3e-07|54.7|egr:104415905|U3 small nucleolar RNA-associated protein 19;K20628|2|2e-06|51.6|fve:101293548|expansin	GO:0005576//extracellular region;GO:0030312//external encapsulating structure	-	GO:0009060//aerobic respiration;GO:0033554//cellular response to stress;GO:0009814//defense response, incompatible interaction	gi|922564259|ref|XP_013610398.1|/6.09565e-53/PREDICTED: EG45-like domain containing protein 2 [Brassica oleracea var. oleracea]	0.29	0.39	0.13	7.25	0.26	0.4	0.23	6.71
down-regulated in F103		Bo17227s010	Bo17227s010.1	5.44	20.43	13.32	17.11	30.93	26.93	7.7	10.37	5.8	0	0	0	-	cds scaffold:v2.1:Scaffold17227:81:392:1 gene:Bo17227s010 gene_biotype:protein_coding transcript_biotype:protein_coding	-	GO:0016020//membrane	-	-	gi|922575136|ref|XP_013615863.1|/3.93886e-52/PREDICTED: uncharacterized protein LOC106322351, partial [Brassica oleracea var. oleracea]	13.06	24.99	0	7.96	7.5	7.11	0	2.3
down-regulated in F103		Bo7g061580	Bo7g061580.1	94.97	33.37	17.39	52.79	26.95	59.98	94.32	44.89	65.45	21.62	18.06	16.41	-	cds chromosome:v2.1:C7:22685524:22686312:1 gene:Bo7g061580 gene_biotype:protein_coding transcript_biotype:protein_coding	-	GO:0043231//intracellular membrane-bounded organelle;GO:0005911//cell-cell junction;GO:0044444//cytoplasmic part	GO:0008092//cytoskeletal protein binding	GO:0009725//response to hormone;GO:0009845//seed germination;GO:0009414//response to water deprivation;GO:0009409//response to cold;GO:0006970//response to osmotic stress	gi|922516713|ref|XP_013593319.1|/8.99116e-64/PREDICTED: dehydrin ERD10-like [Brassica oleracea var. oleracea]	48.58	46.57	18.7	68.22	40.96	17.37	2.66	24.83
down-regulated in F103		Bo9g088380	Bo9g088380.1	12.31	87.81	90.47	50.65	88.52	106.23	161.33	96.61	69.76	46.34	33.11	29.71	-	cds chromosome:v2.1:C9:27278129:27279139:-1 gene:Bo9g088380 gene_biotype:protein_coding transcript_biotype:protein_coding	K03626|1|2e-73|275|brp:103838916|nascent polypeptide-associated complex subunit alpha	GO:0043231//intracellular membrane-bounded organelle	-	-	gi|922561293|ref|XP_013608944.1|/3.64268e-75/PREDICTED: nascent polypeptide-associated complex subunit alpha-like protein 4 [Brassica oleracea var. oleracea]	63.53	81.8	36.39	109.23	44.38	28.39	8.79	47.07
down-regulated in F103		Bo7g006080	Bo7g006080.1	2.83	35.14	48.42	38.42	62.37	46.29	59.33	5.8	9.28	5.45	4.51	4.11	-	cds chromosome:v2.1:C7:2071504:2072124:1 gene:Bo7g006080 gene_biotype:protein_coding transcript_biotype:protein_coding description:Ribosomal protein L14 [Source:TAIR;Acc:AT2G20450](projected from arabidopsis_thaliana,AT2G20450)	K02875|1|4e-43|173|eus:EUTSA_v10022865mg|large subunit ribosomal protein L14e	GO:0031981//nuclear lumen;GO:0009536//plastid;GO:0015934//large ribosomal subunit;GO:0005911//cell-cell junction;GO:0031090//organelle membrane	GO:0005198//structural molecule activity	GO:0009451//RNA modification;GO:0022613//ribonucleoprotein complex biogenesis;GO:0010467//gene expression	gi|674950806|emb|CDX82664.1|/1.16652e-43/BnaC07g02020D [Brassica napus]	28.8	49.03	4.69	24.8	23.45	12.21	0.69	29.95
down-regulated in F103		Bo5g009420	Bo5g009420.1	0	2.01	2.23	10.71	17.03	28.51	65.06	17.24	20.01	3.01	7.66	3.84	NF-YB4	cds chromosome:v2.1:C5:3447954:3448352:-1 gene:Bo5g009420 gene_biotype:protein_coding transcript_biotype:protein_coding gene_symbol:NF-YB4 description:nuclear factor Y, subunit B4 [Source:TAIR;Acc:AT1G09030](projected from arabidopsis_thaliana,AT1G09030)	K08065|1|3e-65|246|bna:106415263|nuclear transcription Y subunit beta	GO:0043231//intracellular membrane-bounded organelle	GO:0003677//DNA binding;GO:0001071//nucleic acid binding transcription factor activity;GO:0046983//protein dimerization activity	GO:0006351//transcription, DNA-templated	gi|922491481|ref|XP_013585147.1|/2.03615e-64/PREDICTED: nuclear transcription factor Y subunit B-4 [Brassica oleracea var. oleracea]	1.41	18.75	4.84	34.1	1.23	9.02	2.48	26.85
down-regulated in F103		Bo8g106560	Bo8g106560.1	23.57	37.24	27.16	22.54	30.02	26.46	37.28	0.54	0.28	0.29	0.86	1.15	-	cds chromosome:v2.1:C8:37681316:37681993:1 gene:Bo8g106560 gene_biotype:protein_coding transcript_biotype:protein_coding	K15613|1|9e-10|62.8|mus:103981447|homeobox protein Meis1;K16670|2|2e-09|61.6|egr:104414672|homeobox protein Meis2	GO:0043231//intracellular membrane-bounded organelle	GO:0003676//nucleic acid binding	GO:0009954//proximal/distal pattern formation;GO:0045165//cell fate commitment;GO:0006351//transcription, DNA-templated	gi|922551444|ref|XP_013603714.1|/2.90367e-71/PREDICTED: homeobox protein knotted-1-like 12 [Brassica oleracea var. oleracea]	29.32	26.34	0.77	12.7	7.09	3.74	0.44	21.29
down-regulated in F103		Bo6g121750	Bo6g121750.1	0.58	44.76	67.81	107.65	98.02	117.87	120.48	91.78	119.48	25.97	36.56	43.41	-	cds chromosome:v2.1:C6:38732877:38735404:1 gene:Bo6g121750 gene_biotype:protein_coding transcript_biotype:protein_coding	K01087|1|0.0|749|bna:106357334|trehalose 6-phosphate phosphatase [EC:3.1.3.12]	GO:0043231//intracellular membrane-bounded organelle	GO:0019203//carbohydrate phosphatase activity	GO:0005991//trehalose metabolic process;GO:0030001//metal ion transport	gi|922506545|ref|XP_013590097.1|/0/PREDICTED: trehalose-phosphate phosphatase B-like [Brassica oleracea var. oleracea]	37.72	107.85	35.31	110.58	34.16	9.93	8.79	16.29
down-regulated in F103		Bo1g028320	Bo1g028320.1	123.11	58.89	70	56.11	76.66	53.51	80.07	15.9	117.23	15.15	18.4	17.82	-	cds chromosome:v2.1:C1:9691844:9693899:1 gene:Bo1g028320 gene_biotype:protein_coding transcript_biotype:protein_coding	-	-	-	-	gi|923919143|ref|XP_013728928.1|/1.04976e-07/PREDICTED: protein OSB1, mitochondrial isoform X3 [Brassica napus]	84	62.09	17.12	71.07	34.32	12.68	1.73	51.26
down-regulated in F103		Bo5g016800	Bo5g016800.1	3.24	10.27	9.56	5.72	11.7	23.52	43.39	0.81	4.49	0.29	0.43	0.86	-	cds chromosome:v2.1:C5:5394728:5395746:-1 gene:Bo5g016800 gene_biotype:protein_coding transcript_biotype:protein_coding	-	GO:0043231//intracellular membrane-bounded organelle	GO:0001071//nucleic acid binding transcription factor activity	-	gi|922490471|ref|XP_013584847.1|/5.55092e-136/PREDICTED: transcription factor bHLH55-like [Brassica oleracea var. oleracea]	7.69	13.65	0.53	16.23	3.87	9.06	0.3	23.59
down-regulated in F103		Bo2g085210	Bo2g085210.1	0	84.99	73.35	47.49	21.51	67.25	175.35	53.7	66.93	19.23	25.06	41.57	-	cds chromosome:v2.1:C2:23770130:23770487:-1 gene:Bo2g085210 gene_biotype:protein_coding transcript_biotype:protein_coding	K20727|1|4e-13|73.9|crb:CARUB_v10021237mg|defensin-like protein 16	-	-	-	gi|922421702|ref|XP_013616704.1|/4.92285e-34/PREDICTED: defensin-like protein 3 [Brassica oleracea var. oleracea]	52.78	45.42	28.62	98.66	46.08	22.94	11.59	66.74
down-regulated in F103		Bo2g050690	Bo2g050690.1	10.66	29.09	18.74	3.12	16.54	19.53	23.12	0	0	0	0	0	-	cds chromosome:v2.1:C2:14252466:14254161:1 gene:Bo2g050690 gene_biotype:protein_coding transcript_biotype:protein_coding	-	-	-	-	gi|674885986|emb|CDY46584.1|/1.62001e-21/BnaCnng14060D [Brassica napus]	19.5	13.06	0	7.71	9.24	8.74	0	13.35
down-regulated in F103		Bo24577s010	Bo24577s010.1	38.77	341.97	296.79	408.84	313.62	358.81	368.98	586.23	315.78	144.56	164.97	116.01	-	cds scaffold:v2.1:Scaffold24577:1:201:-1 gene:Bo24577s010 gene_biotype:protein_coding transcript_biotype:protein_coding	K09490|1|7e-23|106|bna:106437759|heat shock 70kDa protein 5	GO:0044432;GO:0043234//protein complex;GO:0030312//external encapsulating structure;GO:0031981//nuclear lumen;GO:0009536//plastid;GO:0005911//cell-cell junction;GO:0031090//organelle membrane	GO:0032550	GO:0043161//proteasome-mediated ubiquitin-dependent protein catabolic process;GO:0010038//response to metal ion;GO:0000741//karyogamy;GO:0033554//cellular response to stress	gi|923543713|ref|XP_013734171.1|/4.39511e-22/PREDICTED: mediator of RNA polymerase II transcription subunit 37f-like [Brassica napus]	225.84	360.42	141.85	423.66	163.58	47.63	24.59	143.28
down-regulated in F103		Bo3g039050	Bo3g039050.1	82.78	357.47	337.12	452.25	541.19	412.13	268.64	4.01	14.81	31.74	8	23.32	-	cds chromosome:v2.1:C3:15513989:15515515:1 gene:Bo3g039050 gene_biotype:protein_coding transcript_biotype:protein_coding	K09872|1|3e-165|581|bna:106429621|aquaporin PIP	GO:0009536//plastid;GO:0031225//anchored component of membrane	GO:0005372//water transmembrane transporter activity	GO:0006007//glucose catabolic process;GO:0006996//organelle organization;GO:0010038//response to metal ion;GO:0015669;GO:0006970//response to osmotic stress;GO:0008104//protein localization;GO:0042044//fluid transport	gi|922442926|ref|XP_013626082.1|/1.476e-164/PREDICTED: aquaporin PIP1-2-like isoform X1 [Brassica oleracea var. oleracea]	259.12	468.52	21.02	95.82	153.06	66.05	12.04	149.76
down-regulated in F103		Bo9g088320	Bo9g088320.1	0	0	0	0.47	0	0	1.83	19.61	27.83	0.71	0	0	-	cds chromosome:v2.1:C9:27204625:27204879:-1 gene:Bo9g088320 gene_biotype:protein_coding transcript_biotype:protein_coding	-	-	-	-	-	0	0.16	0.24	16.42	0	0.27	0.41	13.29
down-regulated in F103		Bo9g055720	Bo9g055720.1	30.55	116.07	91.43	43.74	20.36	55.92	106.77	247.94	156.45	24.29	101.12	42.32	-	cds chromosome:v2.1:C9:16371857:16372948:1 gene:Bo9g055720 gene_biotype:protein_coding transcript_biotype:protein_coding description:Chitinase family protein [Source:TAIR;Acc:AT3G47540](projected from arabidopsis_thaliana,AT3G47540)	K01183|1|2e-151|535|bna:106389800|chitinase [EC:3.2.1.14]	GO:0005576//extracellular region	GO:0004553//hydrolase activity, hydrolyzing O-glycosyl compounds	GO:0009057//macromolecule catabolic process;GO:0005975//carbohydrate metabolic process	gi|922557776|ref|XP_013606981.1|/9.87171e-151/PREDICTED: basic endochitinase CHB4-like [Brassica oleracea var. oleracea]	79.35	40.01	55.91	170.39	44.02	18.07	40.18	71.61
down-regulated in F103		Bo8g058910	Bo8g058910.1	170.11	82.26	71.01	62.65	114.01	59.79	91.14	39.91	50.13	25.92	11.01	16.9	-	cds chromosome:v2.1:C8:19082099:19082793:-1 gene:Bo8g058910 gene_biotype:protein_coding transcript_biotype:protein_coding	-	GO:0031224//intrinsic component of membrane;GO:0043231//intracellular membrane-bounded organelle	GO:0008509//anion transmembrane transporter activity	GO:0015851//nucleobase transport;GO:0000097//sulfur amino acid biosynthetic process;GO:0016129;GO:0006637//acyl-CoA metabolic process;GO:0008380//RNA splicing	gi|922554207|ref|XP_013605141.1|/3.94727e-60/PREDICTED: probable sugar phosphate/phosphate translocator At3g17430 [Brassica oleracea var. oleracea]	107.79	78.82	17.94	60.39	54.26	30.51	7.51	27.11
down-regulated in F103		Bo7g107650	Bo7g107650.1	18.6	26.12	19.28	34.5	27.59	9.41	24.26	0	0.13	0.13	0	0.13	-	cds chromosome:v2.1:C7:42162399:42163671:-1 gene:Bo7g107650 gene_biotype:protein_coding transcript_biotype:protein_coding	K03327|1|6e-150|530|brp:103861258|multidrug resistance protein, MATE family	-	GO:0015291//secondary active transmembrane transporter activity	GO:0015893//drug transport;GO:0044763	gi|685292550|ref|XP_009137221.1|/3.04533e-149/PREDICTED: protein TRANSPARENT TESTA 12-like [Brassica rapa]	21.33	23.83	0.09	8.13	4.16	12.96	0.08	13.97
down-regulated in F103		Bo7g103950	Bo7g103950.1	15.47	41.25	2.88	2.77	25.52	6.09	30.83	0.35	0.48	0.72	0	0.24	-	cds chromosome:v2.1:C7:39881543:39883584:-1 gene:Bo7g103950 gene_biotype:protein_coding transcript_biotype:protein_coding	-	-	-	-	gi|922525822|ref|XP_013596239.1|/1.57942e-118/PREDICTED: uncharacterized protein LOC106304378 [Brassica oleracea var. oleracea]	19.87	11.46	0.32	10.55	19.56	12.29	0.37	17.56
down-regulated in F103		Bo7g063750	Bo7g063750.1	0	8.97	13.43	9.85	1.54	35.03	22.29	0.07	0.08	0.22	0.29	0.21	-	cds chromosome:v2.1:C7:23675525:23677113:1 gene:Bo7g063750 gene_biotype:protein_coding transcript_biotype:protein_coding	K00517|1|1e-133|477|aly:ARALYDRAFT_659166|	GO:0043231//intracellular membrane-bounded organelle	GO:0005488//binding	-	gi|922528385|ref|XP_013596844.1|/0/PREDICTED: cytochrome P450 81D1-like [Brassica oleracea var. oleracea]	7.47	15.47	0.24	7.48	6.84	17.44	0.04	12.83
down-regulated in F103		Bo26484s010	Bo26484s010.1	1.97	14.16	7.17	16.92	12.33	16.66	14.68	3.22	6.83	0	0	0	-	cds scaffold:v2.1:Scaffold26484:69:230:-1 gene:Bo26484s010 gene_biotype:protein_coding transcript_biotype:protein_coding	K00574|1|5e-24|110|bna:106454316|cyclopropane-fatty-acyl-phospholipid synthase [EC:2.1.1.79]	-	GO:0003824//catalytic activity	GO:0006629//lipid metabolic process	gi|922515663|ref|XP_013592967.1|/6.11255e-24/PREDICTED: uncharacterized protein LOC106301168 [Brassica oleracea var. oleracea]	7.77	15.3	0	8.24	6.12	2.58	0	5.86
down-regulated in F103		Bo9g020360	Bo9g020360.1	9.72	49.85	55.46	22.49	1.16	103.87	198.37	0	1.17	1.91	10.26	2.03	-	cds chromosome:v2.1:C9:6307600:6307869:1 gene:Bo9g020360 gene_biotype:protein_coding transcript_biotype:protein_coding	-	-	-	-	gi|922566302|ref|XP_013611427.1|/1.78224e-44/PREDICTED: uncharacterized protein LOC106318120 [Brassica oleracea var. oleracea]	38.34	42.51	4.73	66.51	24.95	54.2	4.79	114.19
down-regulated in F103		Bo4g005720	Bo4g005720.1	12.03	65.56	62.84	33.33	42.86	52.6	39.77	2.3	1.94	1.44	1.31	2.07	-	cds chromosome:v2.1:C4:530000:531175:1 gene:Bo4g005720 gene_biotype:protein_coding transcript_biotype:protein_coding	K00789|1|0.0|761|bna:106395982|S-adenosylmethionine synthetase [EC:2.5.1.6]	-	GO:0043169//cation binding;GO:0032550;GO:0016765//transferase activity, transferring alkyl or aryl (other than methyl) groups	GO:0009108//coenzyme biosynthetic process	gi|922478104|ref|XP_013637320.1|/0/PREDICTED: S-adenosylmethionine synthase 2-like [Brassica oleracea var. oleracea]	46.81	42.93	1.61	14.67	30.15	9.64	0.41	21.74
down-regulated in F103		Bo08570s010	Bo08570s010.1	0	9.36	31.15	2.63	0	3.91	25.17	0	0	0	0	0	-	cds scaffold:v2.1:Scaffold08570:170:566:-1 gene:Bo08570s010 gene_biotype:protein_coding transcript_biotype:protein_coding	K07466|1|1e-05|41.6|bna:106377709|replication factor A1	-	-	-	gi|674961885|emb|CDX71653.1|/1.20105e-16/BnaC09g26940D [Brassica napus]	13.5	2.18	0	8.39	15.98	1.99	0	14.53
down-regulated in F103		Bo01097s050	Bo01097s050.1	59.04	73.43	67.21	46.5	70.12	56.51	85.07	1.07	1.24	0.22	1.96	1.2	-	cds scaffold:v2.1:Scaffold01097:10577:13714:-1 gene:Bo01097s050 gene_biotype:protein_coding transcript_biotype:protein_coding	K15198|1|0.0|888|bna:106366038|transcription factor TFIIIB component B''	-	-	-	gi|674946262|emb|CDX87111.1|/0/BnaC09g04260D [Brassica napus]	66.56	57.71	1.13	29.13	7.22	11.86	0.87	48.45
down-regulated in F103		Bo12251s010	Bo12251s010.1	0	1.86	3.03	3.76	0	5.89	7.47	11.21	0	0	0	0	-	cds scaffold:v2.1:Scaffold12251:56:495:1 gene:Bo12251s010 gene_biotype:protein_coding transcript_biotype:protein_coding	-	-	-	-	gi|923914082|ref|XP_013726651.1|/5.57364e-54/PREDICTED: uncharacterized protein LOC106430405 [Brassica napus]	1.63	3.22	0	6.23	1.53	2.98	0	5.71
down-regulated in F103		Bo7g003730	Bo7g003730.1	8.12	12.79	13.59	9.83	43.29	11.48	19.95	60.44	53.72	18.68	1.03	4.69	-	cds chromosome:v2.1:C7:616994:618322:-1 gene:Bo7g003730 gene_biotype:protein_coding transcript_biotype:protein_coding	K04733|1|8e-08|58.9|egr:108954335|interleukin-1 receptor-associated kinase 4 [EC:2.7.11.1]	-	-	-	gi|922543323|ref|XP_013599415.1|/0/PREDICTED: uncharacterized protein LOC106307096 [Brassica oleracea var. oleracea]	11.5	21.53	8.13	44.7	2.95	18.86	9.32	21.7
down-regulated in F103		Bo00626s040	Bo00626s040.1	34.35	17.67	18.33	13.87	35.36	18.92	26.32	0.61	0	0.66	0	0.32	-	cds scaffold:v2.1:Scaffold00626:107085:107604:-1 gene:Bo00626s040 gene_biotype:protein_coding transcript_biotype:protein_coding	K13484|1|1e-08|58.9|pda:103704686|5-hydroxyisourate hydrolase / 2-oxo-4-hydroxy-4-carboxy-5-ureidoimidazoline decarboxylase [EC:3.5.2.17 4.1.1.97]	-	-	-	gi|922570592|ref|XP_013613648.1|/3.36123e-59/PREDICTED: uncharacterized protein LOC106319804 [Brassica oleracea var. oleracea]	23.45	22.72	0.33	8.98	9.45	11.24	0.33	15.02
down-regulated in F103		Bo9g018550	Bo9g018550.1	8.53	76.25	40.8	29.73	11.68	74.29	105.5	26.08	17	4.71	13.24	16.74	-	cds chromosome:v2.1:C9:5771072:5771293:-1 gene:Bo9g018550 gene_biotype:protein_coding transcript_biotype:protein_coding	-	-	-	-	gi|685354053|ref|XP_009112172.1|/1.29139e-34/PREDICTED: uncharacterized protein LOC103837567 [Brassica rapa]	41.86	38.57	11.56	49.53	33.87	32.23	6.19	48.69
down-regulated in F103		Bo8g051010	Bo8g051010.1	0.71	20.7	16.68	25.14	18.26	11.28	16.59	0	0	0	0	0	-	cds chromosome:v2.1:C8:16999742:17000156:1 gene:Bo8g051010 gene_biotype:protein_coding transcript_biotype:protein_coding	-	GO:0031224//intrinsic component of membrane	-	-	gi|923834889|ref|XP_013698836.1|/9.18713e-57/PREDICTED: CASP-like protein 2C1 [Brassica napus]	12.7	18.23	0	5.53	10.57	6.93	0	9.58
down-regulated in F103		Bo5g027070	Bo5g027070.1	0.18	5.86	2.78	15.46	21.2	14.94	72.34	17.99	14.38	0.8	4.1	3.07	-	cds chromosome:v2.1:C5:9309766:9310926:-1 gene:Bo5g027070 gene_biotype:protein_coding transcript_biotype:protein_coding	K14492|1|9e-98|356|bna:106401000|two-component response regulator ARR-A family	GO:0043231//intracellular membrane-bounded organelle	GO:0005488//binding;GO:0004871//signal transducer activity	GO:0009845//seed germination;GO:0010243//response to organonitrogen compound;GO:0010565//regulation of cellular ketone metabolic process;GO:0048367//shoot system development;GO:0048511//rhythmic process;GO:0009755//hormone-mediated signaling pathway;GO:0006351//transcription, DNA-templated	gi|922499569|ref|XP_013587680.1|/4.68817e-99/PREDICTED: two-component response regulator ARR7-like [Brassica oleracea var. oleracea]	2.94	17.2	2.66	34.9	2.84	3.47	1.69	32.47
down-regulated in F103		Bo2g127290	Bo2g127290.1	22.41	76.53	72.2	50.96	37.72	65.16	71.2	3.47	5.09	5.74	4.25	2.7	-	cds chromosome:v2.1:C2:39374245:39375369:1 gene:Bo2g127290 gene_biotype:protein_coding transcript_biotype:protein_coding	K13457|1|2e-08|61.6|atr:18424671|disease resistance protein RPM1;K15078|3|2e-07|57.8|cmo:103483952|structure-specific endonuclease subunit SLX1 [EC:3.6.1.-]	-	-	-	gi|922420232|ref|XP_013615997.1|/0/PREDICTED: probable disease resistance protein At5g45490 [Brassica oleracea var. oleracea]	57.05	51.28	4.23	26.59	30.07	13.72	1.52	38.64
down-regulated in F103		Bo12026s010	Bo12026s010.1	4.78	220.09	390.72	139.5	8	168.05	193.8	1.41	0	1.43	1.35	1.37	-	cds scaffold:v2.1:Scaffold12026:19:502:1 gene:Bo12026s010 gene_biotype:protein_coding transcript_biotype:protein_coding	K01188|1|9e-58|222|bna:106452829|beta-glucosidase [EC:3.2.1.21]	-	GO:0016798//hydrolase activity, acting on glycosyl bonds	GO:0044238//primary metabolic process	gi|923630566|ref|XP_013750458.1|/5.47119e-57/PREDICTED: beta-glucosidase 23-like [Brassica napus]	205.2	105.18	1.38	65.07	193.4	85.37	0.04	111.49
down-regulated in F103		Bo4g078460	Bo4g078460.1	24.71	17.35	23.63	9.46	21.17	14.68	16.06	0	0	0	0	0	-	cds chromosome:v2.1:C4:17636337:17636966:1 gene:Bo4g078460 gene_biotype:protein_coding transcript_biotype:protein_coding	-	-	-	-	gi|674962125|emb|CDX71550.1|/6.30159e-109/BnaC04g17850D [Brassica napus]	21.9	15.1	0	5.35	3.97	5.87	0	9.27
down-regulated in F103		Bo1g073610	Bo1g073610.1	9.46	26.24	22.92	49.42	60.26	37.35	118.18	76.76	117.01	23.91	19	30.61	-	cds chromosome:v2.1:C1:21737778:21739531:-1 gene:Bo1g073610 gene_biotype:protein_coding transcript_biotype:protein_coding	K14492|1|5e-121|365|brp:103874162|two-component response regulator ARR-A family	GO:0043231//intracellular membrane-bounded organelle	GO:0004871//signal transducer activity;GO:0005488//binding	GO:0006351//transcription, DNA-templated;GO:0009813//flavonoid biosynthetic process;GO:0048511//rhythmic process;GO:0009639//response to red or far red light;GO:0009755//hormone-mediated signaling pathway;GO:0006605//protein targeting;GO:0009626//plant-type hypersensitive response	gi|685262478|ref|XP_009150827.1|/2.47571e-120/PREDICTED: two-component response regulator ARR5 [Brassica rapa]	19.54	49.01	24.51	103.98	8.89	11.46	5.83	23.58
down-regulated in F103		Bo1g119270	Bo1g119270.1	50.71	27.84	29.14	26.77	51	23.43	17.02	0	0	0	0	0	-	cds chromosome:v2.1:C1:35919601:35920350:1 gene:Bo1g119270 gene_biotype:protein_coding transcript_biotype:protein_coding	K04733|1|8e-09|61.6|egr:108954335|interleukin-1 receptor-associated kinase 4 [EC:2.7.11.1];K00128|2|3e-06|53.1|tcc:TCM_040687|aldehyde dehydrogenase (NAD+) [EC:1.2.1.3]	-	-	-	gi|923916835|ref|XP_013727870.1|/2.05031e-137/PREDICTED: uncharacterized protein LOC106431619 [Brassica napus]	35.9	33.73	0	5.67	12.85	15.05	0	9.83
down-regulated in F103		Bo4g050960	Bo4g050960.1	0	118.63	95.81	28.09	1.89	214.38	123.26	0	0	0	0	0.75	-	cds chromosome:v2.1:C4:11615949:11616350:-1 gene:Bo4g050960 gene_biotype:protein_coding transcript_biotype:protein_coding	K02883|1|6e-22|103|zma:103646289|large subunit ribosomal protein L18e;K11855|2|3e-17|87.4|bvg:104906049|ubiquitin carboxyl-terminal hydrolase 36/42 [EC:3.4.19.12]	-	-	-	gi|922443453|ref|XP_013626238.1|/1.27993e-42/PREDICTED: lipid transfer protein EARLI 1-like [Brassica oleracea var. oleracea]	71.48	81.45	0.25	41.09	62.95	115.86	0.43	71.16
down-regulated in F103		Bo6g039670	Bo6g039670.1	81.57	79.65	88.53	85.04	77.29	67.05	91.78	3	5.47	3.25	0	0.8	-	cds chromosome:v2.1:C6:9717724:9717966:1 gene:Bo6g039670 gene_biotype:protein_coding transcript_biotype:protein_coding	-	-	-	-	gi|727496672|ref|XP_010424402.1|/1.71257e-10/PREDICTED: uncharacterized protein LOC104709497 [Camelina sativa]	83.25	76.46	1.35	33.42	4.67	9.02	1.69	50.56
down-regulated in F103		Bo1g108910	Bo1g108910.1	0	13.4	29.44	1.71	2.41	21.95	20.79	0	0	0	0	0	-	cds chromosome:v2.1:C1:33891686:33892109:1 gene:Bo1g108910 gene_biotype:protein_coding transcript_biotype:protein_coding	-	-	-	-	gi|674882277|emb|CDY50081.1|/1.94075e-30/BnaC01g32560D [Brassica napus]	14.28	8.69	0	6.93	14.74	11.49	0	12
down-regulated in F103		Bo9g028750	Bo9g028750.1	10.83	9.17	8.25	14.41	46.03	31.37	16.26	35.24	31.37	1.75	4.97	2.23	-	cds chromosome:v2.1:C9:9698728:9699556:-1 gene:Bo9g028750 gene_biotype:protein_coding transcript_biotype:protein_coding	K04569|1|1e-106|386|bna:106368861|copper chaperone for superoxide dismutase	-	-	-	gi|922558261|ref|XP_013607226.1|/3.56162e-113/PREDICTED: copper chaperone for superoxide dismutase, chloroplastic/cytosolic-like isoform X1 [Brassica oleracea var. oleracea]	9.42	30.6	2.98	27.62	1.31	15.82	1.74	10.03
down-regulated in F103		Bo9g018860	Bo9g018860.1	72.32	161.89	159.42	283.59	166.78	199.69	175.45	0.22	0	0	0.58	0.75	-	cds chromosome:v2.1:C9:5987570:5988864:1 gene:Bo9g018860 gene_biotype:protein_coding transcript_biotype:protein_coding	K14484|1|3e-162|572|bna:106415790|auxin-responsive protein IAA	GO:0043231//intracellular membrane-bounded organelle	GO:0001071//nucleic acid binding transcription factor activity;GO:0005515//protein binding	GO:0045087//innate immune response;GO:0009755//hormone-mediated signaling pathway;GO:0009791//post-embryonic development;GO:0006351//transcription, DNA-templated	gi|922558016|ref|XP_013607106.1|/2.9836e-172/PREDICTED: auxin-responsive protein IAA9 isoform X1 [Brassica oleracea var. oleracea]	131.21	216.69	0.44	58.56	51.02	60.23	0.39	101.23
down-regulated in F103		Bo3g045750	Bo3g045750.1	0	118.63	95.81	28.09	1.89	214.38	123.26	0	0	0	0	0.75	-	cds chromosome:v2.1:C3:19330914:19331315:-1 gene:Bo3g045750 gene_biotype:protein_coding transcript_biotype:protein_coding	K02883|1|6e-22|103|zma:103646289|large subunit ribosomal protein L18e;K11855|2|3e-17|87.4|bvg:104906049|ubiquitin carboxyl-terminal hydrolase 36/42 [EC:3.4.19.12]	-	-	-	gi|922443453|ref|XP_013626238.1|/1.27993e-42/PREDICTED: lipid transfer protein EARLI 1-like [Brassica oleracea var. oleracea]	71.48	81.45	0.25	41.09	62.95	115.86	0.43	71.16
down-regulated in F103		Bo17086s010	Bo17086s010.1	31.41	225.79	143.87	47.07	142.96	88.08	190.97	0.3	0.97	0	8.6	0.98	-	cds scaffold:v2.1:Scaffold17086:25:393:-1 gene:Bo17086s010 gene_biotype:protein_coding transcript_biotype:protein_coding	K04646|1|4e-28|123|aly:ARALYDRAFT_338955|clathrin heavy chain;K16226|2|5e-27|120|bna:106392211|disease resistance protein RPS4	GO:0044424	GO:0032550	GO:0006950//response to stress	gi|923885443|ref|XP_013714170.1|/3.70766e-66/PREDICTED: protein PHLOEM PROTEIN 2-LIKE A8-like [Brassica napus]	133.69	92.7	3.19	64.08	97.59	48.11	4.71	109.89
down-regulated in F103		Bo02842s010	Bo02842s010.1	0	0	0	0	0	0	0	24.8	17.67	0	0	0	-	cds scaffold:v2.1:Scaffold02842:5:1109:-1 gene:Bo02842s010 gene_biotype:protein_coding transcript_biotype:protein_coding	K07300|1|1e-08|59.3|vcn:VOLCADRAFT_107961|Ca2+:H+ antiporter	GO:0044444//cytoplasmic part;GO:0016020//membrane	GO:0005319//lipid transporter activity;GO:0008289//lipid binding	GO:0070838//divalent metal ion transport;GO:0006970//response to osmotic stress;GO:0006869//lipid transport;GO:0006996//organelle organization	gi|922574196|ref|XP_013615446.1|/1.49542e-67/PREDICTED: glycolipid transfer protein 1-like, partial [Brassica oleracea var. oleracea]	0	0	0	14.16	0	0	0	12.77
down-regulated in F103		Bo5g003080	Bo5g003080.1	106.37	215.09	113.67	147.39	93.5	267.66	342.87	145.73	135.16	65.15	45.47	72.79	-	cds chromosome:v2.1:C5:570445:571354:-1 gene:Bo5g003080 gene_biotype:protein_coding transcript_biotype:protein_coding description:Chitinase family protein [Source:TAIR;Acc:AT1G02360](projected from arabidopsis_thaliana,AT1G02360)	K20547|1|1e-91|337|bna:106435387|basic endochitinase B [EC:3.2.1.14]	GO:0030312//external encapsulating structure	GO:0004553//hydrolase activity, hydrolyzing O-glycosyl compounds	GO:0006952//defense response;GO:0010035//response to inorganic substance;GO:0044238//primary metabolic process;GO:0010243//response to organonitrogen compound;GO:0006026;GO:0046942//carboxylic acid transport;GO:0015698//inorganic anion transport;GO:0002252;GO:0044036	gi|922488893|ref|XP_013584393.1|/4.97521e-151/PREDICTED: chitinase 10-like [Brassica oleracea var. oleracea]	145.04	169.52	61.14	207.92	60.77	89.16	14.1	116.99
down-regulated in F103		Bo3g107060	Bo3g107060.1	18.48	50.79	30.47	86.99	77.11	65.54	230.1	151.24	206.76	56.19	50.35	61.66	ARR6	cds chromosome:v2.1:C3:37670985:37672434:-1 gene:Bo3g107060 gene_biotype:protein_coding transcript_biotype:protein_coding gene_symbol:ARR6 description:response regulator 6 [Source:TAIR;Acc:AT5G62920](projected from arabidopsis_thaliana,AT5G62920)	K14492|1|8e-102|369|bna:106424890|two-component response regulator ARR-A family	GO:0043231//intracellular membrane-bounded organelle	GO:0004871//signal transducer activity;GO:0005488//binding	GO:0006351//transcription, DNA-templated;GO:0009813//flavonoid biosynthetic process;GO:0048511//rhythmic process;GO:0009639//response to red or far red light;GO:0009755//hormone-mediated signaling pathway;GO:0006605//protein targeting;GO:0009626//plant-type hypersensitive response	gi|685323418|ref|XP_009151412.1|/3.81391e-101/PREDICTED: two-component response regulator ARR6 [Brassica rapa]	33.25	76.55	56.07	196.03	16.33	10.74	5.66	40.51
down-regulated in F103		Bo5g115440	Bo5g115440.1	383.9	655.32	436.52	477.71	685.13	417.93	484.12	18.8	20.01	11.74	7.22	16.45	-	cds chromosome:v2.1:C5:35424855:35427494:-1 gene:Bo5g115440 gene_biotype:protein_coding transcript_biotype:protein_coding	K05609|1|1e-34|148|thj:104813337|ubiquitin carboxyl-terminal hydrolase L3 [EC:3.4.19.12]	-	-	-	gi|922490232|ref|XP_013584785.1|/0/PREDICTED: uncharacterized protein LOC106293666 [Brassica oleracea var. oleracea]	491.91	526.92	11.8	174.31	143.94	140.23	4.62	268.3
down-regulated in F103		Bo9g128450	Bo9g128450.1	43.03	31.43	22.67	42.67	45.61	36.31	35.64	32.96	21.01	9.92	0.18	3.01	-	cds chromosome:v2.1:C9:39894348:39895371:1 gene:Bo9g128450 gene_biotype:protein_coding transcript_biotype:protein_coding	-	-	-	-	gi|674881872|emb|CDY50474.1|/3.0524e-122/BnaA10g29010D [Brassica napus]	32.38	41.53	4.37	29.87	10.21	4.75	5.01	7.79
down-regulated in F103		Bo1g071000	Bo1g071000.1	108.35	74.63	85.06	68.85	120.86	77.53	83.94	2.62	18	2.13	4.63	7.66	-	cds chromosome:v2.1:C1:20916365:20917103:-1 gene:Bo1g071000 gene_biotype:protein_coding transcript_biotype:protein_coding	K07904|1|1e-67|255|eus:EUTSA_v10002662mg|Ras-related protein Rab-11A	GO:0005911//cell-cell junction;GO:0043231//intracellular membrane-bounded organelle;GO:0044444//cytoplasmic part;GO:0016020//membrane	GO:0036094//small molecule binding;GO:1901363//heterocyclic compound binding;GO:0097159//organic cyclic compound binding	GO:0006810//transport	gi|674964976|emb|CDX68408.1|/1.05344e-70/BnaC01g24860D [Brassica napus]	89.35	89.08	4.81	34.85	17.26	27.86	2.77	43.2
down-regulated in F103		Bo7g009620	Bo7g009620.1	69.36	50.11	58.38	279.06	210.17	83.83	70.54	0	0	0	0	0	-	cds chromosome:v2.1:C7:2817795:2818657:1 gene:Bo7g009620 gene_biotype:protein_coding transcript_biotype:protein_coding	-	-	-	-	gi|674876960|emb|CDY55226.1|/2.36922e-99/BnaCnng28520D [Brassica napus]	59.28	191.02	0	23.51	9.66	99.01	0	40.73
down-regulated in F103		Bo4g120590	Bo4g120590.1	0	11.03	4.72	23.26	19.93	35.73	55.43	8.18	18.7	3.41	7	3.67	-	cds chromosome:v2.1:C4:31533619:31534087:-1 gene:Bo4g120590 gene_biotype:protein_coding transcript_biotype:protein_coding description:late embryogenesis abundant 3 (LEA3) family protein [Source:TAIR;Acc:AT3G53770](projected from arabidopsis_thaliana,AT3G53770)	-	-	-	GO:0050896//response to stimulus	gi|922464908|ref|XP_013633045.1|/7.83229e-64/PREDICTED: late embryogenesis abundant protein Lea5-A [Brassica oleracea var. oleracea]	5.25	26.31	4.69	27.44	5.53	8.33	2	24.81
down-regulated in F103		Bo1g055280	Bo1g055280.1	0.4	9.08	15.32	3.49	3.29	25.77	19.04	0	1.2	0	0	0.41	-	cds chromosome:v2.1:C1:16246684:16247345:-1 gene:Bo1g055280 gene_biotype:protein_coding transcript_biotype:protein_coding description:drought-induced 21 [Source:Projected from Arabidopsis thaliana (AT4G15910) TAIR;Acc:AT4G15910]	-	GO:0009536//plastid	-	GO:0009725//response to hormone;GO:0007275//multicellular organism development;GO:0006950//response to stress	gi|922414126|ref|XP_013589032.1|/1.41832e-49/PREDICTED: late embryogenesis abundant protein Lea5 [Brassica oleracea var. oleracea]	8.27	10.85	0.14	6.75	7.49	12.92	0.24	10.66
down-regulated in F103		Bo1g022550	Bo1g022550.1	52.93	74.86	71.91	47.06	68.6	105.01	100.13	49.02	62.17	14.12	22.17	16.93	-	cds chromosome:v2.1:C1:8456187:8457755:1 gene:Bo1g022550 gene_biotype:protein_coding transcript_biotype:protein_coding	-	GO:0044444//cytoplasmic part	GO:0016616//oxidoreductase activity, acting on the CH-OH group of donors, NAD or NADP as acceptor;GO:0000166//nucleotide binding	GO:0010035//response to inorganic substance;GO:0010243//response to organonitrogen compound;GO:0014070//response to organic cyclic compound;GO:0046942//carboxylic acid transport;GO:0015698//inorganic anion transport;GO:0009404//toxin metabolic process;GO:0002252;GO:0006812//cation transport	gi|922409027|ref|XP_013619811.1|/0/PREDICTED: cannabidiolic acid synthase [Brassica oleracea var. oleracea]	66.57	73.56	17.74	70.44	11.9	29.29	4.09	26.54
down-regulated in F103		Bo4g012760	Bo4g012760.1	14.49	91.98	98.47	25.33	33.72	88	98.12	1.61	1.4	1.81	6.75	3.34	-	cds chromosome:v2.1:C4:1402493:1403038:1 gene:Bo4g012760 gene_biotype:protein_coding transcript_biotype:protein_coding	-	-	-	-	gi|674953540|emb|CDX79971.1|/1.7266e-10/BnaA05g01850D [Brassica napus]	68.31	49.02	3.97	33.71	46.73	34.02	2.53	55.78
down-regulated in F103		Bo2g023740	Bo2g023740.1	19.96	14.91	9.92	10.78	6.49	6.94	15.46	0	0	0	0	0	-	cds chromosome:v2.1:C2:6300626:6301531:1 gene:Bo2g023740 gene_biotype:protein_coding transcript_biotype:protein_coding	-	-	-	-	gi|674886804|emb|CDY45810.1|/2.30825e-23/BnaC03g16330D [Brassica napus]	14.93	8.07	0	5.15	5.02	2.36	0	8.93
down-regulated in F103		Bo4g050830	Bo4g050830.1	5.39	53.46	67.57	52.65	43.66	54.39	55.58	1.34	1.85	0.77	0	0.72	-	cds chromosome:v2.1:C4:11533714:11534529:-1 gene:Bo4g050830 gene_biotype:protein_coding transcript_biotype:protein_coding	K08266|1|3e-06|51.2|csl:COCSUDRAFT_46341|target of rapamycin complex subunit LST8	GO:0030964//NADH dehydrogenase complex;GO:0005746//mitochondrial respiratory chain	-	GO:0043094//cellular metabolic compound salvage	gi|18402682|ref|NP_565726.1|/2.36691e-36/uncharacterized protein [Arabidopsis thaliana]	42.14	50.23	0.5	19.59	32.6	5.76	0.43	31.17
down-regulated in F103		Bo3g184170	Bo3g184170.1	1.4	16.41	34.5	1.66	5.91	18.96	43.94	0	0	0	0	0	-	cds chromosome:v2.1:C3:63722942:63723334:-1 gene:Bo3g184170 gene_biotype:protein_coding transcript_biotype:protein_coding	K02976|1|1e-37|155|bna:106375009|small subunit ribosomal protein S26e	GO:0005911//cell-cell junction;GO:0015935//small ribosomal subunit;GO:0009536//plastid	GO:0005198//structural molecule activity	GO:0010467//gene expression;GO:0022613//ribonucleoprotein complex biogenesis	gi|922444535|ref|XP_013626560.1|/8.11729e-37/PREDICTED: 40S ribosomal protein S26-3-like [Brassica oleracea var. oleracea]	17.44	8.84	0	14.65	16.57	9.02	0	25.37
down-regulated in F103		Bo03833s010	Bo03833s010.1	16.05	29.19	18.83	1.99	4.22	28.63	22.41	0.06	0	0.35	0	0	-	cds scaffold:v2.1:Scaffold03833:833:1081:-1 gene:Bo03833s010 gene_biotype:protein_coding transcript_biotype:protein_coding	K03147|1|1e-10|65.5|adu:107480219|phosphomethylpyrimidine synthase [EC:4.1.99.17]	GO:0009536//plastid	GO:0016298//lipase activity	GO:0044238//primary metabolic process	gi|922514850|ref|XP_013592691.1|/2.90483e-42/PREDICTED: mono- and diacylglycerol lipase-like [Brassica oleracea var. oleracea]	21.36	11.61	0.12	7.49	6.92	14.78	0.2	12.92
down-regulated in F103		Bo7g117250	Bo7g117250.1	1.6	129.42	56.29	110.26	15.07	93.03	110.07	26.94	22.98	9.8	12.36	24.28	-	cds chromosome:v2.1:C7:46890693:46892668:-1 gene:Bo7g117250 gene_biotype:protein_coding transcript_biotype:protein_coding	K13262|1|9e-62|238|vvi:100243529|isoflavone-7-O-methyltransferase [EC:2.1.1.150];K16040|3|3e-49|196|vvi:100233030|trans-resveratrol di-O-methyltransferase [EC:2.1.1.240];K05279|4|5e-47|189|smo:SELMODRAFT_450944|flavonol 3-O-methyltransferase [EC:2.1.1.76]	GO:0044444//cytoplasmic part	GO:0005515//protein binding;GO:0008168//methyltransferase activity	GO:0008152//metabolic process	gi|922519771|ref|XP_013594263.1|/0/PREDICTED: (R,S)-reticuline 7-O-methyltransferase-like [Brassica oleracea var. oleracea]	62.44	72.79	15.48	53.33	64.13	50.72	7.73	49.18
down-regulated in F103		Bo4g111320	Bo4g111320.1	1.29	38.17	23.8	8.65	2.53	19.43	34.27	110.56	51.5	11.77	22.81	24.21	-	cds chromosome:v2.1:C4:28366587:28367780:1 gene:Bo4g111320 gene_biotype:protein_coding transcript_biotype:protein_coding	K19891|1|3e-50|200|crb:CARUB_v10019481mg|glucan endo-1,3-beta-glucosidase 1/2/3 [EC:3.2.1.39];K19892|4|2e-49|197|mus:103975262|glucan endo-1,3-beta-glucosidase 4 [EC:3.2.1.39]	-	-	-	gi|922474346|ref|XP_013636025.1|/0/PREDICTED: glucan endo-1,3-beta-glucosidase [Brassica oleracea var. oleracea]	21.09	10.2	19.6	65.44	18.59	8.56	6.81	40.01
down-regulated in F103		Bo6g022110	Bo6g022110.1	29.61	30.51	29.94	5.31	8.97	20.3	26.03	0	0.65	0	0.22	0	-	cds chromosome:v2.1:C6:4583722:4587270:1 gene:Bo6g022110 gene_biotype:protein_coding transcript_biotype:protein_coding	K10357|1|6e-67|255|bna:106425131|myosin V	GO:0005911//cell-cell junction;GO:0015629//actin cytoskeleton;GO:0016020//membrane	GO:0017111//nucleoside-triphosphatase activity;GO:0032550	GO:0006928//movement of cell or subcellular component;GO:0045491//xylan metabolic process;GO:0042546//cell wall biogenesis;GO:0015031//protein transport	gi|674890196|emb|CDY42503.1|/6.6686e-117/BnaC06g03550D [Brassica napus]	30.02	11.53	0.07	8.89	0.46	7.82	0.13	14.84
down-regulated in F103		Bo23473s010	Bo23473s010.1	21.54	55.02	55.26	5.21	44.72	4.7	69.86	0	0	0	0	0	-	cds scaffold:v2.1:Scaffold23473:3:254:-1 gene:Bo23473s010 gene_biotype:protein_coding transcript_biotype:protein_coding	-	-	-	-	gi|922504372|ref|XP_013589292.1|/3.43725e-27/PREDICTED: zinc finger BED domain-containing protein RICESLEEPER 2-like [Brassica oleracea var. oleracea]	43.94	18.21	0	23.29	19.4	22.96	0	40.33
down-regulated in F103		Bo4g055140	Bo4g055140.1	1.64	3.57	1.98	4.83	4.31	3.54	14.5	71.39	108.04	16.86	10.48	20.57	-	cds chromosome:v2.1:C4:12678923:12680029:1 gene:Bo4g055140 gene_biotype:protein_coding transcript_biotype:protein_coding	K08081|1|3e-77|288|bna:106436897|tropinone reductase I [EC:1.1.1.206]	-	-	-	gi|922466758|ref|XP_013633705.1|/1.22241e-76/PREDICTED: tropinone reductase homolog At2g30670-like isoform X1 [Brassica oleracea var. oleracea]	2.4	4.23	15.97	64.64	1.03	0.65	5.1	47.13
down-regulated in F103		Bo7g064210	Bo7g064210.1	6.32	239.64	198.37	34.12	39.42	226.09	607.77	82.88	34.22	17.31	48.92	46.77	-	cds chromosome:v2.1:C7:24082904:24083173:-1 gene:Bo7g064210 gene_biotype:protein_coding transcript_biotype:protein_coding	-	GO:0043231//intracellular membrane-bounded organelle	-	-	gi|923810253|ref|XP_013690663.1|/4.70101e-37/PREDICTED: uncharacterized protein LOC106394636 [Brassica napus]	148.11	99.88	37.67	241.62	124.52	109.34	17.66	318.02
down-regulated in F103		Bo5g137870	Bo5g137870.1	54.89	30.14	38.33	18.83	34.95	28.92	28.86	1.33	1.62	0	1.41	0.47	-	cds chromosome:v2.1:C5:43051154:43053833:-1 gene:Bo5g137870 gene_biotype:protein_coding transcript_biotype:protein_coding	K10775|1|1e-07|56.6|bna:106420625|phenylalanine ammonia-lyase [EC:4.3.1.24];K03553|2|8e-06|50.4|atr:18434541|recombination protein RecA	-	-	-	gi|674919509|emb|CDY13603.1|/4.83314e-44/BnaA06g33200D [Brassica napus]	41.12	27.57	0.63	10.6	12.61	8.14	0.72	15.81
down-regulated in F103		Bo8g108330	Bo8g108330.1	3.86	22.72	28.58	29.3	21.54	69.77	224.59	19.61	29.61	20.63	25.83	26.24	-	cds chromosome:v2.1:C8:38601976:38605677:-1 gene:Bo8g108330 gene_biotype:protein_coding transcript_biotype:protein_coding	K01193|1|0.0|1294|bna:106415017|beta-fructofuranosidase [EC:3.2.1.26]	GO:0005618//cell wall;GO:0005773//vacuole	GO:0004558//alpha-1,4-glucosidase activity	GO:0051707//response to other organism;GO:0006996//organelle organization;GO:0044238//primary metabolic process;GO:0009739//response to gibberellin;GO:0048364//root development;GO:0006970//response to osmotic stress;GO:0070838//divalent metal ion transport	gi|922553731|ref|XP_013604886.1|/0/PREDICTED: acid beta-fructofuranosidase 4, vacuolar [Brassica oleracea var. oleracea]	18.39	40.2	24.23	91.27	12.92	25.9	3.13	115.57
down-regulated in F103		Bo1g065170	Bo1g065170.1	157.89	587.5	371.26	129.38	39.93	336.74	333.53	326.65	263.66	63.97	29.18	141.66	-	cds chromosome:v2.1:C1:19726890:19727156:-1 gene:Bo1g065170 gene_biotype:protein_coding transcript_biotype:protein_coding description:Putative membrane lipoprotein [Source:TAIR;Acc:AT3G45160](projected from arabidopsis_thaliana,AT3G45160)	-	-	-	GO:0019758	gi|922414325|ref|XP_013589627.1|/6.38736e-26/PREDICTED: uncharacterized protein LOC106298075 [Brassica oleracea var. oleracea]	372.22	168.68	78.27	307.95	214.81	152.26	57.59	38.51
down-regulated in F103		Bo4g157440	Bo4g157440.1	26.09	82.47	85.87	4.33	51.28	6.3	73.77	0.28	0.15	0	0	0.76	-	cds chromosome:v2.1:C4:42956134:42957131:-1 gene:Bo4g157440 gene_biotype:protein_coding transcript_biotype:protein_coding	K04733|1|7e-26|118|cit:107176641|interleukin-1 receptor-associated kinase 4 [EC:2.7.11.1];K17917|2|4e-23|108|bna:106350662|sorting nexin-1/2;K00872|3|6e-20|98.6|bna:106384454|homoserine kinase [EC:2.7.1.39];K17479|4|2e-15|83.6|bna:106442053|glutaredoxin domain-containing cysteine-rich protein 1;K05658|5|1e-14|80.9|zma:103637544|ATP-binding cassette, subfamily B (MDR/TAP), member 1 [EC:3.6.3.44]	-	-	-	gi|674849134|emb|CDY71977.1|/7.40443e-140/BnaCnng75370D [Brassica napus]	64.81	20.64	0.25	24.73	33.58	26.56	0.44	42.47
down-regulated in F103		Bo12355s010	Bo12355s010.1	4.41	6.68	9.01	12.18	3.73	8.09	12.34	0	5.07	0	0	0	-	cds scaffold:v2.1:Scaffold12355:90:492:1 gene:Bo12355s010 gene_biotype:protein_coding transcript_biotype:protein_coding	K04733|1|4e-48|190|pmum:103343351|interleukin-1 receptor-associated kinase 4 [EC:2.7.11.1]	-	-	-	gi|922450369|ref|XP_013628290.1|/1.41737e-57/PREDICTED: probable leucine-rich repeat receptor-like protein kinase At5g49770 isoform X2 [Brassica oleracea var. oleracea]	6.7	8	0	5.8	2.3	4.23	0	6.2
down-regulated in F103		Bo4g197110	Bo4g197110.1	59.21	154.26	143.21	151.06	109.8	161.95	137.27	21.63	39.86	20.83	10.93	22.29	-	cds chromosome:v2.1:C4:53207611:53207979:-1 gene:Bo4g197110 gene_biotype:protein_coding transcript_biotype:protein_coding	-	-	-	-	gi|674950179|emb|CDX83368.1|/1.51267e-09/BnaA03g21380D [Brassica napus]	118.89	140.94	18.02	66.25	51.98	27.51	6.18	62.17
down-regulated in F103		Bo5g076370	Bo5g076370.1	37.67	29.79	26.89	7.03	8.53	37.04	22.96	0.22	0	0	0.23	0	-	cds chromosome:v2.1:C5:25101178:25102137:-1 gene:Bo5g076370 gene_biotype:protein_coding transcript_biotype:protein_coding	K20506|1|6e-78|291|egu:105060863|tuliposide A-converting enzyme [EC:4.2.99.22];K13258|4|3e-63|243|cam:101506056|2-hydroxyisoflavanone dehydratase [EC:4.2.1.105]	-	GO:0003824//catalytic activity	-	gi|922484721|ref|XP_013639603.1|/0/PREDICTED: probable carboxylesterase 5 [Brassica oleracea var. oleracea]	31.45	17.53	0.08	7.73	5.58	16.91	0.13	13.19
down-regulated in F103		Bo01206s010	Bo01206s010.1	12.97	58.64	26.09	31.38	87.82	22.91	64.59	12.11	46.35	15.72	6.42	8.97	-	cds scaffold:v2.1:Scaffold01206:403:1203:1 gene:Bo01206s010 gene_biotype:protein_coding transcript_biotype:protein_coding	K00963|1|5e-29|129|gra:105775510|UTP--glucose-1-phosphate uridylyltransferase [EC:2.7.7.9];K10268|2|4e-21|102|ats:F775_00106|F-box and leucine-rich repeat protein 2/20;K11446|3|5e-21|102|mdm:103446667|histone demethylase JARID1 [EC:1.14.11.-];K05605|4|1e-18|94.4|sly:101267525|3-hydroxyisobutyryl-CoA hydrolase [EC:3.1.2.4];K13116|5|3e-18|93.2|pda:103723897|ATP-dependent RNA helicase DDX41 [EC:3.6.…	-	-	-	gi|923824975|ref|XP_013695570.1|/1.94879e-152/PREDICTED: uncharacterized protein LOC106399662 [Brassica napus]	32.57	47.37	10.37	41.02	23.51	35.29	4.81	26.64
down-regulated in F103		Bo11842s010	Bo11842s010.1	1.22	0	15.2	4.94	8.05	22.25	14.89	27.15	15.77	0	0	0	-	cds scaffold:v2.1:Scaffold11842:84:398:-1 gene:Bo11842s010 gene_biotype:protein_coding transcript_biotype:protein_coding	K11819|1|2e-41|168|bna:106380686|S-alkyl-thiohydroximate lyase SUR1 [EC:4.4.1.-]	GO:0044424	GO:0016846//carbon-sulfur lyase activity;GO:0016769//transferase activity, transferring nitrogenous groups;GO:0043168//anion binding	GO:0048364//root development;GO:0006568//tryptophan metabolic process;GO:0006732;GO:0001558//regulation of cell growth;GO:0006007//glucose catabolic process;GO:0006090//pyruvate metabolic process;GO:0018871;GO:0006753//nucleoside phosphate metabolic process;GO:0006633//fatty acid biosynthetic process;GO:0019758;GO:0005982//starch metabolic process;GO:0006544//glycine metabolic process;GO:0009683/…	gi|922536335|ref|XP_013598936.1|/4.18231e-41/PREDICTED: S-alkyl-thiohydroximate lyase SUR1 isoform X1 [Brassica oleracea var. oleracea]	5.47	11.75	0	19.27	8.45	9.23	0	6.84
down-regulated in F103		Bo8g076650	Bo8g076650.1	0.2	8.27	5.67	16.24	13.42	14.69	69.88	55.72	80.57	8.28	5.35	9.55	-	cds chromosome:v2.1:C8:24689273:24690844:-1 gene:Bo8g076650 gene_biotype:protein_coding transcript_biotype:protein_coding	K14492|1|8e-96|349|bna:106408933|two-component response regulator ARR-A family	GO:0043231//intracellular membrane-bounded organelle	GO:0004871//signal transducer activity;GO:0005488//binding	GO:0006351//transcription, DNA-templated;GO:0009813//flavonoid biosynthetic process;GO:0048511//rhythmic process;GO:0009639//response to red or far red light;GO:0009755//hormone-mediated signaling pathway;GO:0006605//protein targeting;GO:0009626//plant-type hypersensitive response	gi|922546092|ref|XP_013600831.1|/1.67283e-95/PREDICTED: two-component response regulator ARR5 [Brassica oleracea var. oleracea]	4.71	14.78	7.73	68.72	4.12	1.41	2.15	12.47
down-regulated in F103		Bo7g010150	Bo7g010150.1	19.29	14.06	22.47	2.44	18.51	12.49	18.36	0.4	0	0	0	0	-	cds chromosome:v2.1:C7:3487898:3489293:1 gene:Bo7g010150 gene_biotype:protein_coding transcript_biotype:protein_coding	-	GO:0043231//intracellular membrane-bounded organelle;GO:0016020//membrane	-	-	gi|674920224|emb|CDY13035.1|/1.17449e-51/BnaC07g03340D [Brassica napus]	18.61	11.15	0	6.25	4.25	8.12	0	10.49
down-regulated in F103		Bo8g068270	Bo8g068270.1	4.19	17.96	11.12	41.66	30.75	25.43	114.4	36.88	67.64	9.36	9.37	11.5	-	cds chromosome:v2.1:C8:22323459:22324833:-1 gene:Bo8g068270 gene_biotype:protein_coding transcript_biotype:protein_coding	K14492|1|7e-101|367|bna:106431810|two-component response regulator ARR-A family	GO:0043231//intracellular membrane-bounded organelle	GO:0005488//binding;GO:0004871//signal transducer activity	GO:0009845//seed germination;GO:0010243//response to organonitrogen compound;GO:0010565//regulation of cellular ketone metabolic process;GO:0048367//shoot system development;GO:0048511//rhythmic process;GO:0009755//hormone-mediated signaling pathway;GO:0006351//transcription, DNA-templated	gi|922545859|ref|XP_013600719.1|/3.24666e-100/PREDICTED: two-component response regulator ARR7 [Brassica oleracea var. oleracea]	11.09	32.61	10.08	72.97	6.89	8.27	1.23	39.03
down-regulated in F103		Bo9g029460	Bo9g029460.1	68.97	53.23	3.58	16.78	23.29	63.39	80.25	0.35	0	0	0	0	-	cds chromosome:v2.1:C9:10395692:10396301:1 gene:Bo9g029460 gene_biotype:protein_coding transcript_biotype:protein_coding	-	-	-	-	gi|674907550|emb|CDY25538.1|/2.53355e-54/BnaC09g11630D [Brassica napus]	41.93	34.49	0	26.87	34.13	25.24	0	46.23
down-regulated in F103		Bo00758s110	Bo00758s110.1	11.24	12.64	13.69	3.67	30.43	8.7	25.55	0.37	0.24	0.2	0.1	0.58	-	cds scaffold:v2.1:Scaffold00758:74722:77348:1 gene:Bo00758s110 gene_biotype:protein_coding transcript_biotype:protein_coding	K13459|1|1e-150|535|bna:106412162|disease resistance protein RPS2;K13460|3|3e-147|523|ath:AT1G12220|disease resistance protein RPS5	-	-	-	gi|923750748|ref|XP_013674323.1|/0/PREDICTED: disease resistance protein RPS5-like [Brassica napus]	12.52	14.27	0.29	8.72	1.23	14.22	0.25	14.58
down-regulated in F103		Bo2g151670	Bo2g151670.1	0	67.5	86.1	93.11	93.33	9.78	67.34	0	0	0	0	0	-	cds chromosome:v2.1:C2:47754768:47755807:1 gene:Bo2g151670 gene_biotype:protein_coding transcript_biotype:protein_coding	-	-	-	-	gi|922419781|ref|XP_013615055.1|/1.44667e-61/PREDICTED: uncharacterized protein LOC106321293 isoform X3 [Brassica oleracea var. oleracea]	51.2	65.41	0	22.45	45.31	48.17	0	38.88
down-regulated in F103		Bo9g009810	Bo9g009810.1	677.59	23.59	17.35	51.89	161.37	20.05	39.03	4.41	32.03	9.62	0.84	2.46	-	cds chromosome:v2.1:C9:2767937:2768356:1 gene:Bo9g009810 gene_biotype:protein_coding transcript_biotype:protein_coding	K09060|1|5e-08|57.0|sind:105176182|plant G-box-binding factor	GO:0043231//intracellular membrane-bounded organelle	GO:0001071//nucleic acid binding transcription factor activity;GO:0046983//protein dimerization activity;GO:0003677//DNA binding	GO:0006351//transcription, DNA-templated;GO:0009900;GO:0006984//ER-nucleus signaling pathway;GO:0009756//carbohydrate mediated signaling;GO:0051707//response to other organism;GO:0006970//response to osmotic stress;GO:0006520//cellular amino acid metabolic process;GO:0033554//cellular response to stress;GO:0001678//cellular glucose homeostasis	gi|922561958|ref|XP_013609292.1|/4.13179e-73/PREDICTED: basic leucine zipper 1-like [Brassica oleracea var. oleracea]	239.51	77.77	4.31	25.16	379.4	74.13	4.67	18.3
down-regulated in F103		Bo4g013160	Bo4g013160.1	15.66	28.02	17.59	48.88	44.61	47.55	91.17	21.09	27.5	12.49	13.8	11.26	-	cds chromosome:v2.1:C4:1653673:1654646:1 gene:Bo4g013160 gene_biotype:protein_coding transcript_biotype:protein_coding description:two-component responsive regulator-related / response regulator protein-related [Source:TAIR;Acc:AT2G07440](projected from arabidopsis_thaliana,AT2G07440)	K14492|1|5e-114|410|bna:106394725|two-component response regulator ARR-A family	GO:0043231//intracellular membrane-bounded organelle	GO:0005488//binding;GO:0004871//signal transducer activity	GO:0009845//seed germination;GO:0010565//regulation of cellular ketone metabolic process;GO:0048367//shoot system development;GO:0048511//rhythmic process;GO:0009755//hormone-mediated signaling pathway;GO:0006351//transcription, DNA-templated	gi|922467938|ref|XP_013634086.1|/1.23754e-115/PREDICTED: two-component response regulator ARR8-like [Brassica oleracea var. oleracea]	20.42	47.01	12.52	46.59	6.65	2.19	1.27	38.74
down-regulated in F103		Bo4g030200	Bo4g030200.1	315.58	36.62	29.68	46.45	66.33	51.18	35.17	0.34	0	0.61	0.71	0.36	-	cds chromosome:v2.1:C4:6403488:6405116:-1 gene:Bo4g030200 gene_biotype:protein_coding transcript_biotype:protein_coding	K00011|1|3e-120|432|thj:104806544|aldehyde reductase [EC:1.1.1.21]	-	GO:0003824//catalytic activity	GO:0044710	gi|922474056|ref|XP_013635928.1|/3.52137e-178/PREDICTED: aldo-keto reductase family 4 member C8 [Brassica oleracea var. oleracea]	127.29	54.65	0.56	11.84	163.1	10.39	0.18	20.21
down-regulated in F103		Bo7g030950	Bo7g030950.1	15.73	16.48	12.79	27.03	23.01	17.19	20.76	0.19	0.39	0.41	0.2	0	-	cds chromosome:v2.1:C7:11493017:11493589:1 gene:Bo7g030950 gene_biotype:protein_coding transcript_biotype:protein_coding	-	-	-	-	gi|674882105|emb|CDY50253.1|/1.16462e-37/BnaC07g47880D [Brassica napus]	15	22.41	0.2	7.11	1.95	4.95	0.21	11.82
down-regulated in F103		Bo4g116640	Bo4g116640.1	0.46	19.85	4.38	1.33	5.64	23.74	32.66	15.3	19.61	3.79	0.93	3.72	-	cds chromosome:v2.1:C4:29700244:29700510:-1 gene:Bo4g116640 gene_biotype:protein_coding transcript_biotype:protein_coding	K04733|1|3e-23|107|bna:106358832|interleukin-1 receptor-associated kinase 4 [EC:2.7.11.1]	GO:0043231//intracellular membrane-bounded organelle	-	GO:0032446//protein modification by small protein conjugation;GO:0006631//fatty acid metabolic process;GO:0044767//single-organism developmental process	gi|674930455|emb|CDY02946.1|/1.46232e-46/BnaC04g25400D [Brassica napus]	8.23	10.24	2.81	22.52	10.25	11.89	1.63	9.04
down-regulated in F103		Bo13090s010	Bo13090s010.1	0.9	52.12	73.25	207.83	180.47	86.23	86.93	78.43	58.67	0	0	0	-	cds scaffold:v2.1:Scaffold13090:1:474:1 gene:Bo13090s010 gene_biotype:protein_coding transcript_biotype:protein_coding	K04079|1|2e-64|244|bna:106387414|molecular chaperone HtpG	-	GO:0005515//protein binding;GO:0032550	GO:0050896//response to stimulus;GO:0044267//cellular protein metabolic process	gi|923784342|ref|XP_013682720.1|/8.06001e-64/PREDICTED: heat shock protein 90-2 [Brassica napus]	42.09	158.18	0	74.68	37.2	63.79	0	14.5
down-regulated in F103		Bo4g026600	Bo4g026600.1	7.26	134.96	139.2	89.95	33.04	134.14	117.05	3.27	13.92	17.86	5.95	9.72	-	cds chromosome:v2.1:C4:5130516:5131846:1 gene:Bo4g026600 gene_biotype:protein_coding transcript_biotype:protein_coding	-	GO:0044424	-	-	gi|674888027|emb|CDY44638.1|/2.42824e-134/BnaC04g06240D [Brassica napus]	93.81	85.71	11.18	44.75	74.98	50.68	6.09	62.84
down-regulated in F103		Bo3g031970	Bo3g031970.1	48.43	30.54	4.76	19.76	17	16.42	17.28	0	0	0	0	0	-	cds chromosome:v2.1:C3:12032356:12033195:-1 gene:Bo3g031970 gene_biotype:protein_coding transcript_biotype:protein_coding	-	-	-	-	gi|685347041|ref|XP_009109468.1|/1.23939e-21/PREDICTED: elongation factor 1-beta 2-like [Brassica rapa]	27.91	17.73	0	5.76	21.95	1.78	0	9.98
down-regulated in F103		Bo5g082670	Bo5g082670.1	0.38	1.87	0	0.37	1.56	0.36	5.77	55.19	70.67	1.8	0	2.69	-	cds chromosome:v2.1:C5:26836496:26836810:-1 gene:Bo5g082670 gene_biotype:protein_coding transcript_biotype:protein_coding	-	-	-	-	-	0.75	0.76	1.5	43.88	0.99	0.69	1.37	33.9
down-regulated in F103		Bo8g106410	Bo8g106410.1	64.77	71.84	65.61	29.05	46.93	37.97	31.72	0	0	0	0	0	-	cds chromosome:v2.1:C8:37593512:37594100:1 gene:Bo8g106410 gene_biotype:protein_coding transcript_biotype:protein_coding	-	-	-	-	-	67.41	37.98	0	10.57	3.86	8.94	0	18.31
up-regulated in F103	159	Bo1g039750	Bo1g039750.1	9.07	93.41	90	13.76	11.11	12.39	4.88	2.05	6.97	52.34	59.64	54.12	-	cds chromosome:v2.1:C1:12151808:12155315:-1 gene:Bo1g039750 gene_biotype:protein_coding transcript_biotype:protein_coding	K04733|1|5e-158|559|rcu:8289642|interleukin-1 receptor-associated kinase 4 [EC:2.7.11.1];K04730|2|1e-139|498|bvg:104888377|interleukin-1 receptor-associated kinase 1 [EC:2.7.11.1]	GO:0043231//intracellular membrane-bounded organelle;GO:0043234//protein complex	GO:0032550;GO:0004672//protein kinase activity;GO:0019787//ubiquitin-like protein transferase activity	GO:0032446//protein modification by small protein conjugation;GO:0006796//phosphate-containing compound metabolic process;GO:0009607//response to biotic stimulus	gi|922414472|ref|XP_013590429.1|/0/PREDICTED: U-box domain-containing protein 35 [Brassica oleracea var. oleracea]	64.16	12.42	55.37	4.63	47.74	1.33	3.81	2.47
up-regulated in F103		Bo1g051430	Bo1g051430.1	182.41	75.42	121.2	27.44	68.35	17.02	19.3	19.85	48.1	251.33	66.9	91.2	-	cds chromosome:v2.1:C1:14675631:14676978:1 gene:Bo1g051430 gene_biotype:protein_coding transcript_biotype:protein_coding	-	GO:0043231//intracellular membrane-bounded organelle	-	-	gi|922411816|ref|XP_013635987.1|/1.76381e-171/PREDICTED: uncharacterized protein LOC106341805 [Brassica oleracea var. oleracea]	126.34	37.6	136.48	29.08	53.68	27.13	100.21	16.47
up-regulated in F103		Bo1g047850	Bo1g047850.1	113.35	38.06	39.42	9.31	17.99	9.88	7.72	14.87	14.68	53.27	51.65	40.28	-	cds chromosome:v2.1:C1:13617892:13620348:-1 gene:Bo1g047850 gene_biotype:protein_coding transcript_biotype:protein_coding	K08472|1|1e-14|82.8|cam:101495828|mlo protein	GO:0009536//plastid	-	-	gi|922416519|ref|XP_013600649.1|/0/PREDICTED: uncharacterized protein LOC106308072 [Brassica oleracea var. oleracea]	63.61	12.39	48.4	12.42	43.08	4.86	7.08	4.07
up-regulated in F103		Bo4g025090	Bo4g025090.1	4.37	32.16	36.85	8.83	5.54	7.28	9.77	8.22	6.53	36.43	37.56	31.02	-	cds chromosome:v2.1:C4:4151074:4152376:1 gene:Bo4g025090 gene_biotype:protein_coding transcript_biotype:protein_coding	K14497|1|1e-40|167|fve:101301302|protein phosphatase 2C [EC:3.1.3.16];K04730|2|2e-37|157|egr:104443436|interleukin-1 receptor-associated kinase 1 [EC:2.7.11.1];K04733|4|5e-35|149|mus:103989149|interleukin-1 receptor-associated kinase 4 [EC:2.7.11.1]	-	-	-	gi|922471354|ref|XP_013635100.1|/1.34938e-141/PREDICTED: U-box domain-containing protein 33-like [Brassica oleracea var. oleracea]	24.46	7.22	35	8.17	17.56	1.65	3.5	1.62
up-regulated in F103		Bo1g150440	Bo1g150440.1	11.64	37.09	34.75	4.08	4.25	2.12	2.84	2.11	2.84	18.35	33.33	19.64	PLDP2	cds chromosome:v2.1:C1:42296710:42301505:-1 gene:Bo1g150440 gene_biotype:protein_coding transcript_biotype:protein_coding gene_symbol:PLDP2 description:phospholipase D P2 [Source:TAIR;Acc:AT3G05630](projected from arabidopsis_thaliana,AT3G05630)	K01115|1|0.0|2115|bna:106382211|phospholipase D1/2 [EC:3.1.4.4]	GO:0043231//intracellular membrane-bounded organelle	GO:0004620//phospholipase activity;GO:0008289//lipid binding	GO:0006351//transcription, DNA-templated;GO:0009414//response to water deprivation;GO:0009062//fatty acid catabolic process;GO:0035966//response to topologically incorrect protein;GO:0022622//root system development;GO:0006511//ubiquitin-dependent protein catabolic process;GO:0016192//vesicle-mediated transport;GO:0009247//glycolipid biosynthetic process;GO:0009404//toxin metabolic process;GO:004…	gi|922404906|ref|XP_013625086.1|/0/PREDICTED: phospholipase D p2 [Brassica oleracea var. oleracea]	27.83	3.48	23.77	2.6	14.07	1.18	8.3	0.42
up-regulated in F103		Bo7g114700	Bo7g114700.1	1.7	2.15	2.87	1.64	1.27	0.81	1.96	1.62	0.37	2.14	42.58	2.57	-	cds chromosome:v2.1:C7:45612989:45613407:1 gene:Bo7g114700 gene_biotype:protein_coding transcript_biotype:protein_coding	-	GO:0031224//intrinsic component of membrane	-	GO:0006952//defense response;GO:0006972//hyperosmotic response	gi|922529925|ref|XP_013597218.1|/1.89832e-17/PREDICTED: UPF0057 membrane protein At4g30660 [Brassica oleracea var. oleracea]	2.24	1.24	15.76	1.32	0.59	0.42	23.22	0.84
up-regulated in F103		Bo2g070850	Bo2g070850.1	50.41	43.11	37.56	17.76	28.82	16.39	10.73	15.81	13.3	53.24	57.54	45.5	-	cds chromosome:v2.1:C2:20590904:20591398:1 gene:Bo2g070850 gene_biotype:protein_coding transcript_biotype:protein_coding	K13434|1|7e-15|80.5|vvi:100246641|pathogenesis-related genes transcriptional activator PTI6	-	-	-	gi|922424162|ref|XP_013618155.1|/1.43987e-64/PREDICTED: ethylene-responsive transcription factor ERF070 [Brassica oleracea var. oleracea]	43.69	20.99	52.09	13.28	6.44	6.82	6.1	2.54
up-regulated in F103		Bo00986s040	Bo00986s040.1	3.08	5.18	3.18	6.18	11.39	3.13	3.44	5.61	7.63	34.87	17.58	28.94	-	cds scaffold:v2.1:Scaffold00986:5916:6490:1 gene:Bo00986s040 gene_biotype:protein_coding transcript_biotype:protein_coding	-	GO:0043231//intracellular membrane-bounded organelle	-	-	gi|674926709|emb|CDY06531.1|/3.67494e-68/BnaC02g12550D [Brassica napus]	3.81	6.9	27.13	5.56	1.18	4.18	8.79	2.1
up-regulated in F103		Bo24335s010	Bo24335s010.1	0	51.48	0	125.63	57.62	16.7	43.37	0.02	2.19	72.02	91.73	15.76	-	cds scaffold:v2.1:Scaffold24335:3:219:-1 gene:Bo24335s010 gene_biotype:protein_coding transcript_biotype:protein_coding	K02987|1|3e-20|97.8|bna:106426312|small subunit ribosomal protein S4e	GO:0043231//intracellular membrane-bounded organelle;GO:0015935//small ribosomal subunit;GO:0031090//organelle membrane	GO:0005488//binding;GO:0005198//structural molecule activity	GO:0006221//pyrimidine nucleotide biosynthetic process;GO:0010467//gene expression	gi|79327186|ref|NP_001031846.1|/1.52877e-19/40S ribosomal protein S4-2 [Arabidopsis thaliana]	17.16	66.65	59.84	15.19	29.72	55.02	39.42	24.43
up-regulated in F103		Bo8g083010	Bo8g083010.1	22.96	48.91	44.71	14.14	10.37	16.61	18.07	15.49	18.03	43.52	95.32	59.32	-	cds chromosome:v2.1:C8:28751612:28753410:1 gene:Bo8g083010 gene_biotype:protein_coding transcript_biotype:protein_coding	K01507|1|3e-124|444|bna:106382798|inorganic pyrophosphatase [EC:3.6.1.1]	GO:0044444//cytoplasmic part	GO:0046872//metal ion binding;GO:0016462//pyrophosphatase activity	GO:0006793//phosphorus metabolic process;GO:0010038//response to metal ion	gi|922554042|ref|XP_013605051.1|/1.6675e-123/PREDICTED: soluble inorganic pyrophosphatase 4 [Brassica oleracea var. oleracea]	38.86	13.71	66.05	17.2	13.93	3.14	26.55	1.48
up-regulated in F103		Bo7g079990	Bo7g079990.1	19.63	8.91	10.14	3.62	12.8	4.49	7.41	35.14	26.71	56.79	108.18	53.77	-	cds chromosome:v2.1:C7:30324969:30326755:-1 gene:Bo7g079990 gene_biotype:protein_coding transcript_biotype:protein_coding	K14379|1|2e-18|91.3|bna:106411428|tartrate-resistant acid phosphatase type 5 [EC:3.1.3.2]	-	GO:0016791//phosphatase activity	-	gi|685309352|ref|XP_009145295.1|/1.08671e-17/PREDICTED: uncharacterized protein LOC103869005 [Brassica rapa]	12.89	6.97	72.91	23.09	5.87	5.07	30.58	14.22
up-regulated in F103		Bo1g051020	Bo1g051020.1	10.11	41.09	61.73	5.88	4.98	3.89	3.46	3.87	3.23	32.88	54.87	42.7	PYL10	cds chromosome:v2.1:C1:14420303:14421068:1 gene:Bo1g051020 gene_biotype:protein_coding transcript_biotype:protein_coding gene_symbol:PYL10 description:PYR1-like 10 [Source:TAIR;Acc:AT4G27920](projected from arabidopsis_thaliana,AT4G27920)	K14496|1|2e-100|365|bna:106374494|abscisic acid receptor PYR/PYL family	GO:0043231//intracellular membrane-bounded organelle	GO:0005488//binding;GO:0019212//phosphatase inhibitor activity	GO:0043666//regulation of phosphoprotein phosphatase activity;GO:0009738//abscisic acid-activated signaling pathway	gi|922408551|ref|XP_013618781.1|/2.33085e-100/PREDICTED: abscisic acid receptor PYL10 [Brassica oleracea var. oleracea]	37.64	4.92	43.48	3.52	25.98	1	11.02	0.32
up-regulated in F103		Bo1g152100	Bo1g152100.1	117.59	67.38	88.72	26.83	42.04	22.32	16.36	20.9	34.87	203.52	51.76	113.42	-	cds chromosome:v2.1:C1:42690991:42693512:1 gene:Bo1g152100 gene_biotype:protein_coding transcript_biotype:protein_coding description:Plant protein of unknown function (DUF946) [Source:TAIR;Acc:AT3G04350](projected from arabidopsis_thaliana,AT3G04350)	K13217|1|3e-164|579|aly:ARALYDRAFT_333729|pre-mRNA-processing factor 39;K03386|2|1e-08|62.8|apro:F751_6449|peroxiredoxin (alkyl hydroperoxide reductase subunit C) [EC:1.11.1.15];K19525|3|5e-06|53.9|mdm:103405321|vacuolar protein sorting-associated protein 13A/C	GO:0043231//intracellular membrane-bounded organelle	-	GO:0009746;GO:0009755//hormone-mediated signaling pathway;GO:0009692//ethylene metabolic process;GO:0034285	gi|922405046|ref|XP_013628383.1|/0/PREDICTED: uncharacterized protein LOC106334587 [Brassica oleracea var. oleracea]	91.23	30.4	122.9	24.04	25.2	10.33	76.32	9.65
up-regulated in F103		Bo00967s010	Bo00967s010.1	0	5.18	0	10.07	0	3.4	0	0	0	0	45.78	11.31	-	cds scaffold:v2.1:Scaffold00967:2940:3655:1 gene:Bo00967s010 gene_biotype:protein_coding transcript_biotype:protein_coding	K08488|1|5e-14|77.0|pxb:108865426|syntaxin 7	-	-	-	gi|922572209|ref|XP_013614424.1|/5.26147e-36/PREDICTED: syntaxin-21-like, partial [Brassica oleracea var. oleracea]	1.73	4.49	19.03	0	2.99	5.12	23.85	0
up-regulated in F103		Bo23266s010	Bo23266s010.1	0	0	0	0	0	0	0	0	0.18	11.64	0	15.24	-	cds scaffold:v2.1:Scaffold23266:2:214:-1 gene:Bo23266s010 gene_biotype:protein_coding transcript_biotype:protein_coding	K14504|1|2e-38|157|brp:103845191|xyloglucan:xyloglucosyl transferase TCH4 [EC:2.4.1.207]	GO:0030312//external encapsulating structure;GO:0009536//plastid;GO:0005576//extracellular region	GO:0016798//hydrolase activity, acting on glycosyl bonds;GO:0016758//transferase activity, transferring hexosyl groups	GO:0044042//glucan metabolic process;GO:0009725//response to hormone;GO:0010243//response to organonitrogen compound;GO:0071555//cell wall organization;GO:0006950//response to stress;GO:0009605//response to external stimulus	gi|922566978|ref|XP_013611795.1|/1.25861e-37/PREDICTED: xyloglucan endotransglucosylase/hydrolase protein 22 [Brassica oleracea var. oleracea]	0	0	8.96	0.06	0	0	7.97	0.1
up-regulated in F103		Bo6g068100	Bo6g068100.1	12.77	211.21	160.23	101.33	55.02	89.3	64.79	128.18	114.18	201.82	642.8	273.75	-	cds chromosome:v2.1:C6:19395799:19399080:-1 gene:Bo6g068100 gene_biotype:protein_coding transcript_biotype:protein_coding	-	-	-	-	gi|823124177|ref|XP_012478882.1|/4.40908e-48/PREDICTED: uncharacterized protein LOC105794295 isoform X3 [Gossypium raimondii]	128.07	81.88	372.79	102.38	103.05	24.03	236.59	33.3
up-regulated in F103		Bo3g031640	Bo3g031640.1	20.94	79.4	104.11	28.9	30.84	32.2	32.94	31.31	43.81	122.77	117.99	102.87	-	cds chromosome:v2.1:C3:11752844:11754063:1 gene:Bo3g031640 gene_biotype:protein_coding transcript_biotype:protein_coding	K00939|1|1e-146|519|brp:103857670|adenylate kinase [EC:2.7.4.3]	GO:0009532//plastid stroma	GO:0032550;GO:0016776//phosphotransferase activity, phosphate group as acceptor;GO:0019205//nucleobase-containing compound kinase activity	GO:0009117//nucleotide metabolic process;GO:0006520//cellular amino acid metabolic process;GO:0044767//single-organism developmental process;GO:0006351//transcription, DNA-templated;GO:0022622//root system development	gi|922444556|ref|XP_013626567.1|/7.19773e-148/PREDICTED: adenylate kinase 1, chloroplastic [Brassica oleracea var. oleracea]	68.15	30.65	114.54	36.02	42.71	1.66	10.39	6.8
up-regulated in F103		Bo7g014240	Bo7g014240.1	1.82	6.61	2.92	1.18	1.25	1.75	1.16	2.3	1.21	13.86	30.18	10.47	-	cds chromosome:v2.1:C7:4866454:4866663:-1 gene:Bo7g014240 gene_biotype:protein_coding transcript_biotype:protein_coding	K13456|1|2e-08|58.5|spen:107029636|RPM1-interacting protein 4	GO:0043231//intracellular membrane-bounded organelle	-	GO:0010035//response to inorganic substance	gi|685376280|ref|XP_009121096.1|/1.70587e-34/PREDICTED: uncharacterized protein LOC103845934 [Brassica rapa]	3.78	1.39	18.17	1.56	2.51	0.31	10.54	0.64
up-regulated in F103		Bo4g020880	Bo4g020880.1	1235.36	2693.82	2607.31	1160.35	469.33	810.64	760.83	421.87	708.12	2464.35	2800.82	2394.65	-	cds chromosome:v2.1:C4:2709201:2709659:1 gene:Bo4g020880 gene_biotype:protein_coding transcript_biotype:protein_coding	-	-	GO:0016248//channel inhibitor activity	GO:0006950//response to stress	gi|922462691|ref|XP_013632264.1|/9.13693e-49/PREDICTED: defensin-like protein 2 isoform X2 [Brassica oleracea var. oleracea]	2178.83	813.44	2553.27	630.27	818.21	345.52	217.2	182.4
up-regulated in F103		Bo8g094390	Bo8g094390.1	0	0	0	0	0	0	0	0	0	0.52	15.29	0	-	cds chromosome:v2.1:C8:32063331:32063720:-1 gene:Bo8g094390 gene_biotype:protein_coding transcript_biotype:protein_coding	-	-	-	-	gi|674927208|emb|CDY05987.1|/1.224e-40/BnaA09g37930D [Brassica napus]	0	0	5.27	0	0	0	8.68	0
up-regulated in F103		Bo00895s010	Bo00895s010.1	0	0	10.34	23.38	0	16.58	1.6	1.97	0	29.47	6.6	13.34	-	cds scaffold:v2.1:Scaffold00895:1781:2130:1 gene:Bo00895s010 gene_biotype:protein_coding transcript_biotype:protein_coding	K09571|1|4e-12|70.5|atr:18428931|FK506-binding protein 4/5 [EC:5.2.1.8]	GO:0016020//membrane	GO:0016859//cis-trans isomerase activity;GO:0005515//protein binding	GO:0048827//phyllome development;GO:0016192//vesicle-mediated transport;GO:0044267//cellular protein metabolic process;GO:0030243//cellulose metabolic process	gi|922571697|ref|XP_013614178.1|/3.41601e-27/PREDICTED: peptidyl-prolyl cis-trans isomerase FKBP42-like [Brassica oleracea var. oleracea]	3.45	13.32	16.47	1.19	5.97	12.03	11.75	1.05
up-regulated in F103		Bo4g119830	Bo4g119830.1	15.46	247.94	259.94	195.11	108.08	121.54	91.88	171.76	148.16	280.23	600.82	326.45	-	cds chromosome:v2.1:C4:30909617:30912386:-1 gene:Bo4g119830 gene_biotype:protein_coding transcript_biotype:protein_coding	-	-	-	-	gi|823124177|ref|XP_012478882.1|/1.58561e-32/PREDICTED: uncharacterized protein LOC105794295 isoform X3 [Gossypium raimondii]	174.45	141.58	402.5	137.27	137.82	46.85	173.3	41.04
up-regulated in F103		Bo9g013870	Bo9g013870.1	46.92	26.23	42.56	16.2	18.79	33.11	17.15	31.98	49.19	243.61	245.67	181.31	-	cds chromosome:v2.1:C9:4042481:4043254:-1 gene:Bo9g013870 gene_biotype:protein_coding transcript_biotype:protein_coding description:Calcium-dependent lipid-binding (CaLB domain) family protein [Source:TAIR;Acc:AT5G23950](projected from arabidopsis_thaliana,AT5G23950)	K19747|1|4e-38|159|vvi:100243942|BAHD acyltransferase [EC:2.3.1.-];K05747|2|2e-27|123|egr:104421114|Wiskott-Aldrich syndrome protein;K01759|3|3e-08|59.7|aip:107644408|lactoylglutathione lyase [EC:4.4.1.5];K15178|4|2e-07|57.0|aip:107615777|RNA polymerase-associated protein RTF1	-	-	-	gi|922557297|ref|XP_013606747.1|/3.38799e-122/PREDICTED: uncharacterized protein LOC106313484 isoform X1 [Brassica oleracea var. oleracea]	38.57	22.7	223.53	32.77	10.91	9.11	36.58	16.03
up-regulated in F103		Bo4g119840	Bo4g119840.1	2.92	78.19	81.42	71.84	30.3	33.09	29.01	46.91	42.46	100.96	231.06	123.73	-	cds chromosome:v2.1:C4:30920990:30923128:1 gene:Bo4g119840 gene_biotype:protein_coding transcript_biotype:protein_coding	-	-	-	-	gi|823124185|ref|XP_012478913.1|/6.20808e-32/PREDICTED: uncharacterized protein LOC105794295 isoform X7 [Gossypium raimondii]	54.18	45.08	151.92	39.46	44.42	23.22	69.48	9.32
up-regulated in F103		Bo9g028770	Bo9g028770.1	0.86	19.04	20.53	14.54	8.96	12.23	12.93	19.82	16.54	44.28	96.41	50.23	ATEXPA18	cds chromosome:v2.1:C9:9737708:9739226:1 gene:Bo9g028770 gene_biotype:protein_coding transcript_biotype:protein_coding gene_symbol:ATEXPA18 description:expansin A18 [Source:TAIR;Acc:AT1G62980](projected from arabidopsis_thaliana,AT1G62980)	K20628|1|4e-72|271|pmum:103338493|expansin	-	-	GO:0048588//developmental cell growth;GO:0000902//cell morphogenesis;GO:0009827//plant-type cell wall modification;GO:0048764	gi|922564283|ref|XP_013610411.1|/8.83344e-155/PREDICTED: expansin-A18 [Brassica oleracea var. oleracea]	13.48	11.91	63.64	16.43	10.95	2.8	28.54	3.45
up-regulated in F103		Bo7g079980	Bo7g079980.1	59.91	21.27	24	14.67	26.31	8.7	21.5	62.17	48.36	137.96	197.49	120.21	-	cds chromosome:v2.1:C7:30317958:30322822:-1 gene:Bo7g079980 gene_biotype:protein_coding transcript_biotype:protein_coding	K14379|1|2e-123|443|bna:106411428|tartrate-resistant acid phosphatase type 5 [EC:3.1.3.2]	-	GO:0016791//phosphatase activity	-	gi|674930383|emb|CDY03098.1|/0/BnaC07g21290D [Brassica napus]	35.06	16.56	151.89	44.01	21.56	8.96	40.48	20.68
up-regulated in F103		Bo5g151400	Bo5g151400.1	9.07	38.3	43.22	9.38	4.17	11.05	10.56	5.82	6.47	25.49	46.43	33.79	-	cds chromosome:v2.1:C5:46317007:46318791:1 gene:Bo5g151400 gene_biotype:protein_coding transcript_biotype:protein_coding	K10047|1|5e-146|517|bna:106453206|inositol-phosphate phosphatase / L-galactose 1-phosphate phosphatase [EC:3.1.3.25 3.1.3.93]	GO:0044444//cytoplasmic part;GO:0016020//membrane	GO:0052834//inositol monophosphate phosphatase activity;GO:0008252//nucleotidase activity;GO:0070456	GO:0019852//L-ascorbic acid metabolic process;GO:0046488//phosphatidylinositol metabolic process;GO:0009628//response to abiotic stimulus;GO:0006089//lactate metabolic process;GO:0006020//inositol metabolic process;GO:0019758;GO:0006950//response to stress;GO:0032958//inositol phosphate biosynthetic process	gi|922490944|ref|XP_013584985.1|/2.8251e-146/PREDICTED: inositol-phosphate phosphatase [Brassica oleracea var. oleracea]	30.2	8.2	35.24	7.62	18.46	3.59	10.54	2.57
up-regulated in F103		Bo5g127590	Bo5g127590.1	7.43	53.16	67.51	54.05	26.1	46.2	39.67	33.33	27.17	60.11	200.79	81.81	-	cds chromosome:v2.1:C5:39652645:39656563:-1 gene:Bo5g127590 gene_biotype:protein_coding transcript_biotype:protein_coding	K01595|1|0.0|1901|bna:106397771|phosphoenolpyruvate carboxylase [EC:4.1.1.31]	GO:0044444//cytoplasmic part;GO:0005576//extracellular region	GO:0005488//binding;GO:0004611//phosphoenolpyruvate carboxykinase activity	GO:0006007//glucose catabolic process;GO:0006996//organelle organization;GO:0010038//response to metal ion;GO:0051259//protein oligomerization;GO:0009746;GO:0009267//cellular response to starvation;GO:0000041//transition metal ion transport;GO:0006970//response to osmotic stress;GO:0009060//aerobic respiration;GO:0015698//inorganic anion transport;GO:0034285;GO:0042044//fluid transport	gi|922480882|ref|XP_013638287.1|/0/PREDICTED: phosphoenolpyruvate carboxylase 3 [Brassica oleracea var. oleracea]	42.7	42.12	114.24	33.39	31.38	14.42	75.74	6.25
up-regulated in F103		Bo6g084900	Bo6g084900.1	7.1	14.41	12.48	4.79	5.75	4.38	4.03	7.55	10.39	39.28	31.69	29.79	-	cds chromosome:v2.1:C6:26434735:26438488:1 gene:Bo6g084900 gene_biotype:protein_coding transcript_biotype:protein_coding	K08176|1|0.0|1051|bna:106424952|MFS transporter, PHS family, inorganic phosphate transporter	GO:0031224//intrinsic component of membrane;GO:0009536//plastid	GO:0015114//phosphate ion transmembrane transporter activity	GO:0015698//inorganic anion transport;GO:0044763	gi|674947586|emb|CDX85949.1|/0/BnaC06g21850D [Brassica napus]	11.33	4.97	33.59	7.32	3.79	0.7	5.02	3.19
up-regulated in F103		Bo2g061130	Bo2g061130.1	207.11	111.74	116.36	48.82	85.9	34.94	28.16	29.11	50.91	165.65	117.75	111.96	-	cds chromosome:v2.1:C2:17807684:17809098:1 gene:Bo2g061130 gene_biotype:protein_coding transcript_biotype:protein_coding	K14491|1|2e-11|70.9|gra:105792999|two-component response regulator ARR-B family	-	-	GO:0009725//response to hormone	gi|922430587|ref|XP_013621359.1|/1.61957e-138/PREDICTED: uncharacterized protein LOC106327680 [Brassica oleracea var. oleracea]	145.07	56.55	131.79	36.06	53.78	26.35	29.47	12.87
up-regulated in F103		Bo8g084760	Bo8g084760.1	19.27	443.33	398.21	245.9	171.58	147.56	126.81	209.08	174.43	360.47	910.73	406.36	-	cds chromosome:v2.1:C8:29184885:29186366:-1 gene:Bo8g084760 gene_biotype:protein_coding transcript_biotype:protein_coding	-	-	-	-	gi|565468816|ref|XP_006292211.1|/1.83918e-23/hypothetical protein CARUB_v10018417mg [Capsella rubella]	286.94	188.35	559.19	170.11	232.9	51.27	305.31	41.31
up-regulated in F103		Bo21742s010	Bo21742s010.1	14.02	86.51	81.81	25.87	16.3	19.87	24.92	25.69	56.19	173.83	193.98	132.75	-	cds scaffold:v2.1:Scaffold21742:2:277:-1 gene:Bo21742s010 gene_biotype:protein_coding transcript_biotype:protein_coding	K08176|1|1e-47|188|bna:106364328|MFS transporter, PHS family, inorganic phosphate transporter	-	-	-	gi|923699974|ref|XP_013659386.1|/6.74999e-47/PREDICTED: probable inorganic phosphate transporter 1-3 [Brassica napus]	60.78	20.68	166.85	35.6	40.56	4.84	31.21	17.84
up-regulated in F103		Bo2g136660	Bo2g136660.1	19.86	67.48	56.98	9.22	10.44	18.3	14.59	10.64	9.65	26.07	81.03	30.8	-	cds chromosome:v2.1:C2:43481983:43482983:1 gene:Bo2g136660 gene_biotype:protein_coding transcript_biotype:protein_coding	K01166|1|4e-126|451|brp:103853966|ribonuclease T2 [EC:3.1.27.1]	GO:0030312//external encapsulating structure;GO:0016020//membrane	GO:0003676//nucleic acid binding;GO:0016892//endoribonuclease activity, producing 3'-phosphomonoesters	GO:0009813//flavonoid biosynthetic process;GO:0009267//cellular response to starvation;GO:0044767//single-organism developmental process;GO:0046942//carboxylic acid transport;GO:0009755//hormone-mediated signaling pathway;GO:0006812//cation transport	gi|922425382|ref|XP_013618767.1|/2.12561e-127/PREDICTED: ribonuclease 1 [Brassica oleracea var. oleracea]	48.11	12.65	45.97	11.63	25.02	4.93	30.46	2.61
up-regulated in F103		Bo27276s010	Bo27276s010.1	0	11.67	0	11.71	12.92	4.97	9.35	5.56	0	25.6	45.98	42.22	-	cds scaffold:v2.1:Scaffold27276:13:227:1 gene:Bo27276s010 gene_biotype:protein_coding transcript_biotype:protein_coding	K12668|1|3e-17|87.4|bna:106386974|oligosaccharyltransferase complex subunit epsilon	GO:0005789//endoplasmic reticulum membrane;GO:0031224//intrinsic component of membrane	GO:0004576//oligosaccharyl transferase activity	GO:0012501//programmed cell death	gi|922492581|ref|XP_013585477.1|/2.07718e-16/PREDICTED: dolichyl-diphosphooligosaccharide--protein glycosyltransferase subunit DAD1-like [Brassica oleracea var. oleracea]	3.89	9.87	37.93	4.97	6.74	4.28	10.85	4.7
up-regulated in F103		Bo9g078300	Bo9g078300.1	15.08	28.6	29.04	2.25	3.37	0.93	1.29	2.59	2.31	34.84	48.15	32.19	-	cds chromosome:v2.1:C9:23947724:23949026:-1 gene:Bo9g078300 gene_biotype:protein_coding transcript_biotype:protein_coding description:Phosphotyrosine protein phosphatases superfamily protein [Source:TAIR;Acc:AT4G03960](projected from arabidopsis_thaliana,AT4G03960)	K18045|1|1e-102|372|bna:106366906|tyrosine-protein phosphatase SIW14 [EC:3.1.3.48]	-	GO:0004721//phosphoprotein phosphatase activity	GO:0006470//protein dephosphorylation	gi|922561187|ref|XP_013608888.1|/4.71002e-102/PREDICTED: probable tyrosine-protein phosphatase At1g05000 isoform X2 [Brassica oleracea var. oleracea]	24.24	2.18	38.39	2.06	7.94	1.22	8.55	0.68
up-regulated in F103		Bo9g021520	Bo9g021520.1	0	0	0	0	0.09	0.08	0	0	0	11.87	18.39	8.12	-	cds chromosome:v2.1:C9:6387116:6388656:-1 gene:Bo9g021520 gene_biotype:protein_coding transcript_biotype:protein_coding	K01412|1|3e-12|74.3|bna:106400571|mitochondrial-processing peptidase subunit alpha [EC:3.4.24.64]	-	-	-	gi|922558941|ref|XP_013607582.1|/0/PREDICTED: uncharacterized protein LOC106314210 [Brassica oleracea var. oleracea]	0	0.06	12.79	0	0	0.05	5.2	0
up-regulated in F103		Bo1g037360	Bo1g037360.1	3.09	39.51	56.05	18.3	12.39	8.31	15.57	18.12	19.78	62.72	134.58	99.4	-	cds chromosome:v2.1:C1:11279286:11282533:1 gene:Bo1g037360 gene_biotype:protein_coding transcript_biotype:protein_coding	K14486|1|0.0|1147|bna:106414111|auxin response factor	-	-	-	gi|922409038|ref|XP_013619833.1|/0/PREDICTED: auxin response factor 9 isoform X1 [Brassica oleracea var. oleracea]	32.88	13	98.9	17.82	27.09	5.02	35.93	2.12
up-regulated in F103		Bo5g148710	Bo5g148710.1	13.14	32.14	37.12	16.91	19.9	15.1	11.97	20.07	17.74	47.11	71.09	52.01	-	cds chromosome:v2.1:C5:45966664:45970946:-1 gene:Bo5g148710 gene_biotype:protein_coding transcript_biotype:protein_coding description:ankyrin repeat family protein / regulator of chromosome condensation (RCC1) family protein [Source:TAIR;Acc:AT3G03790](projected from arabidopsis_thaliana,AT3G03790)	K10615|1|7e-27|124|atr:18446390|E3 ubiquitin-protein ligase HERC4 [EC:2.3.2.26]	-	-	GO:0009267//cellular response to starvation;GO:0006351//transcription, DNA-templated;GO:0009247//glycolipid biosynthetic process	gi|922495508|ref|XP_013586329.1|/0/PREDICTED: uncharacterized protein LOC106295092 isoform X1 [Brassica oleracea var. oleracea]	27.47	17.3	56.74	16.59	12.65	2.42	12.67	4.17
up-regulated in F103		Bo9g017530	Bo9g017530.1	11.95	75.85	67.22	7.29	14.79	16.82	13.08	13.76	12.24	44.91	74.54	43.69	-	cds chromosome:v2.1:C9:5086096:5086864:1 gene:Bo9g017530 gene_biotype:protein_coding transcript_biotype:protein_coding	-	GO:0043231//intracellular membrane-bounded organelle	-	GO:0010243//response to organonitrogen compound;GO:0009692//ethylene metabolic process	gi|922568886|ref|XP_013612753.1|/1.01485e-89/PREDICTED: uncharacterized protein LOC106319077 [Brassica oleracea var. oleracea]	51.67	12.97	54.38	13.03	34.67	5.02	17.47	0.76
up-regulated in F103		Bo1g071010	Bo1g071010.1	69.3	48.8	39.06	29.95	29.22	24.96	17.07	30.15	38.85	106.33	115.84	109.26	-	cds chromosome:v2.1:C1:20936138:20936344:-1 gene:Bo1g071010 gene_biotype:protein_coding transcript_biotype:protein_coding	-	GO:0043231//intracellular membrane-bounded organelle;GO:0016020//membrane	GO:0005488//binding	GO:0009642//response to light intensity;GO:0009626//plant-type hypersensitive response;GO:0010243//response to organonitrogen compound;GO:0015672//monovalent inorganic cation transport;GO:0015748;GO:0006605//protein targeting;GO:0016482//cytosolic transport;GO:0009605//response to external stimulus;GO:0006865//amino acid transport	gi|923890683|ref|XP_013716457.1|/8.26153e-13/PREDICTED: small nuclear ribonucleoprotein-associated protein B-like [Brassica napus]	52.39	28.04	110.48	28.69	15.44	2.7	4.87	10.96
up-regulated in F103		Bo3g183930	Bo3g183930.1	6.07	141.27	135.26	125.19	101.46	91.99	81.72	90.05	125.1	402.54	501.84	395.49	-	cds chromosome:v2.1:C3:63565588:63569871:-1 gene:Bo3g183930 gene_biotype:protein_coding transcript_biotype:protein_coding description:phosphoenolpyruvate carboxylase 1 [Source:Projected from Arabidopsis thaliana (AT1G53310) TAIR;Acc:AT1G53310]	K01595|1|0.0|1846|bna:106377292|phosphoenolpyruvate carboxylase [EC:4.1.1.31]	GO:0044444//cytoplasmic part;GO:0005576//extracellular region	GO:0005488//binding;GO:0004611//phosphoenolpyruvate carboxykinase activity	GO:0006007//glucose catabolic process;GO:0006996//organelle organization;GO:0010038//response to metal ion;GO:0051259//protein oligomerization;GO:0009746;GO:0009267//cellular response to starvation;GO:0000041//transition metal ion transport;GO:0006970//response to osmotic stress;GO:0009060//aerobic respiration;GO:0015698//inorganic anion transport;GO:0034285;GO:0042044//fluid transport	gi|922452165|ref|XP_013628861.1|/0/PREDICTED: phosphoenolpyruvate carboxylase 1 [Brassica oleracea var. oleracea]	94.2	106.21	433.29	98.96	76.38	17.1	59.47	23.02
up-regulated in F103		Bo7g065370	Bo7g065370.1	23.15	106.42	52.77	30.13	17.45	34.69	55.5	91.75	135.31	498.95	399.17	499.92	-	cds chromosome:v2.1:C7:25008195:25009867:1 gene:Bo7g065370 gene_biotype:protein_coding transcript_biotype:protein_coding	K08176|1|0.0|1048|bna:106356528|MFS transporter, PHS family, inorganic phosphate transporter	-	-	-	gi|922524512|ref|XP_013595949.1|/0/PREDICTED: probable inorganic phosphate transporter 1-3 [Brassica oleracea var. oleracea]	60.78	27.42	466.01	94.19	42.21	8.93	57.89	39.96
up-regulated in F103		Bo01141s010	Bo01141s010.1	0.79	32.15	35.69	12.28	9.03	10.49	15.75	12.09	11.4	37.41	69.62	48.8	-	cds scaffold:v2.1:Scaffold01141:7927:10651:1 gene:Bo01141s010 gene_biotype:protein_coding transcript_biotype:protein_coding	K14486|1|0.0|759|thj:104817369|auxin response factor	GO:0043231//intracellular membrane-bounded organelle	GO:0003676//nucleic acid binding;GO:0001071//nucleic acid binding transcription factor activity;GO:0005515//protein binding	GO:0009755//hormone-mediated signaling pathway;GO:0006351//transcription, DNA-templated	gi|922572833|ref|XP_013614735.1|/0/PREDICTED: auxin response factor 18-like [Brassica oleracea var. oleracea]	22.88	10.6	51.94	13.08	19.21	1.63	16.33	2.34
up-regulated in F103		Bo5g002640	Bo5g002640.1	1.47	26.58	38.07	22.14	16.05	19.05	13.78	11.76	11.79	48.42	68.34	27.35	-	cds chromosome:v2.1:C5:353524:355217:1 gene:Bo5g002640 gene_biotype:protein_coding transcript_biotype:protein_coding	K00517|1|0.0|972|brp:103843776|;K20619|3|1e-163|577|obr:102699428|cytochrome P450 family 78 subfamily A	-	GO:0046914//transition metal ion binding;GO:0016491//oxidoreductase activity;GO:0046906//tetrapyrrole binding	GO:0044710	gi|922482302|ref|XP_013638756.1|/0/PREDICTED: cytochrome P450 78A6 [Brassica oleracea var. oleracea]	22.04	19.08	48.04	12.44	18.72	3.05	20.5	1.16
up-regulated in F103		Bo9g171550	Bo9g171550.1	25.98	48.39	48.14	13.44	24.82	15.95	10.95	20.74	15.9	66.03	42.65	61.34	-	cds chromosome:v2.1:C9:50559603:50560280:-1 gene:Bo9g171550 gene_biotype:protein_coding transcript_biotype:protein_coding	-	GO:0043231//intracellular membrane-bounded organelle	-	-	gi|922555963|ref|XP_013606071.1|/3.94173e-94/PREDICTED: putative protein TPRXL [Brassica oleracea var. oleracea]	40.84	18.07	56.67	15.86	12.87	5.98	12.37	4.9
up-regulated in F103		Bo21319s010	Bo21319s010.1	1.47	98.26	78.11	129.97	88.5	90.07	95.14	73.9	91.57	245.44	208.08	299.77	-	cds scaffold:v2.1:Scaffold21319:9:116:-1 gene:Bo21319s010 gene_biotype:protein_coding transcript_biotype:protein_coding	K09873|1|3e-12|71.2|bna:106358144|aquaporin TIP	GO:0031224//intrinsic component of membrane;GO:0005618//cell wall;GO:0000325//plant-type vacuole;GO:0000322//storage vacuole;GO:0009526//plastid envelope;GO:0005911//cell-cell junction;GO:0031090//organelle membrane	GO:0005372//water transmembrane transporter activity;GO:0005275//amine transmembrane transporter activity;GO:0042887	GO:0006996//organelle organization;GO:0019755;GO:0006970//response to osmotic stress;GO:0006873//cellular ion homeostasis;GO:0070838//divalent metal ion transport;GO:0042044//fluid transport	gi|923550100|ref|XP_013736334.1|/1.57306e-11/PREDICTED: aquaporin TIP2-1-like [Brassica napus]	59.28	102.85	251.1	86.87	51.07	23.5	46.11	11.37
up-regulated in F103		Bo2g100380	Bo2g100380.1	5.26	86.68	76.05	68.84	41.51	52.19	65.37	51.99	60.81	125.18	433.33	151.69	-	cds chromosome:v2.1:C2:28758095:28759606:-1 gene:Bo2g100380 gene_biotype:protein_coding transcript_biotype:protein_coding	K03006|1|1e-15|82.8|bvg:104891455|DNA-directed RNA polymerase II subunit RPB1 [EC:2.7.7.6];K10955|2|1e-14|79.7|bvg:104905407|intestinal mucin-2	GO:0009536//plastid	-	GO:0015698//inorganic anion transport;GO:0010035//response to inorganic substance;GO:0010053//root epidermal cell differentiation;GO:0000041//transition metal ion transport;GO:0009267//cellular response to starvation	gi|922427218|ref|XP_013619646.1|/5.38524e-83/PREDICTED: proline-rich protein 3 [Brassica oleracea var. oleracea]	56	54.18	236.73	59.39	44.26	13.77	170.77	6.8
up-regulated in F103		Bo5g139290	Bo5g139290.1	0.06	4.21	4.99	3.81	5.98	0.85	1.27	4.72	4.42	27.86	33.63	19.14	-	cds chromosome:v2.1:C5:43284314:43287656:1 gene:Bo5g139290 gene_biotype:protein_coding transcript_biotype:protein_coding	K01102|1|5e-121|436|sot:102587498|pyruvate dehydrogenase phosphatase [EC:3.1.3.43]	-	GO:0003824//catalytic activity	-	gi|922489498|ref|XP_013584586.1|/0/PREDICTED: probable protein phosphatase 2C 36 [Brassica oleracea var. oleracea]	3.09	3.55	26.88	3.47	2.65	2.58	7.29	1.91
up-regulated in F103		Bo9g059110	Bo9g059110.1	6.07	10.77	11.39	6.21	3.8	4.48	6.9	12.18	13.96	150.68	118.57	188.64	-	cds chromosome:v2.1:C9:17424360:17425471:-1 gene:Bo9g059110 gene_biotype:protein_coding transcript_biotype:protein_coding	K08176|1|0.0|650|bna:106364328|MFS transporter, PHS family, inorganic phosphate transporter	-	-	-	gi|674881859|emb|CDY50480.1|/0/BnaC09g17610D [Brassica napus]	9.41	4.83	152.63	11.01	2.91	1.24	35.08	3.67
up-regulated in F103		Bo00285s340	Bo00285s340.1	307.53	602.51	571.83	543.24	410.73	501.68	442.6	439.26	544.95	1536.58	1016.07	1457.83	-	cds scaffold:v2.1:Scaffold00285:323065:324336:-1 gene:Bo00285s340 gene_biotype:protein_coding transcript_biotype:protein_coding	K09873|1|2e-142|505|bna:106367143|aquaporin TIP	GO:0009536//plastid;GO:0043673;GO:0031224//intrinsic component of membrane;GO:0031090//organelle membrane	GO:0005372//water transmembrane transporter activity	GO:0043479;GO:0005976//polysaccharide metabolic process;GO:0045229//external encapsulating structure organization;GO:0006007//glucose catabolic process;GO:0042743//hydrogen peroxide metabolic process;GO:0009826//unidimensional cell growth;GO:0006996//organelle organization;GO:0006970//response to osmotic stress;GO:0010038//response to metal ion;GO:0070838//divalent metal ion transport;GO:0009746;…	gi|685277099|ref|XP_009129499.1|/1.0853e-141/PREDICTED: aquaporin TIP1-2 [Brassica rapa]	493.96	485.22	1336.83	475.6	162.18	67.77	280.56	60.08
up-regulated in F103		Bo6g106490	Bo6g106490.1	0.8	61.05	79.23	35.22	10.73	5.79	51.07	6.34	4.91	4.16	187.58	23.97	-	cds chromosome:v2.1:C6:32998497:33001280:1 gene:Bo6g106490 gene_biotype:protein_coding transcript_biotype:protein_coding	K18848|1|1e-73|278|pop:POPTR_0019s03230g|indole-3-acetate O-methyltransferase [EC:2.1.1.278]	-	GO:0008168//methyltransferase activity	GO:0008152//metabolic process	gi|922509159|ref|XP_013590882.1|/0/PREDICTED: probable S-adenosylmethionine-dependent methyltransferase At5g38780 [Brassica oleracea var. oleracea]	47.03	17.25	71.9	20.77	41.05	15.76	100.67	26.25
up-regulated in F103		Bo03370s010	Bo03370s010.1	0	2.68	0.87	0	0.93	0.87	3.45	1.73	2.71	4.69	77.9	10.11	-	cds scaffold:v2.1:Scaffold03370:990:1142:1 gene:Bo03370s010 gene_biotype:protein_coding transcript_biotype:protein_coding	-	-	-	-	-	1.18	0.6	30.9	2.63	1.37	0.52	40.79	0.86
up-regulated in F103		Bo7g095480	Bo7g095480.1	0	12.68	18.45	22.23	8.8	11.18	4.95	4.97	3.05	27.58	89.25	26.73	-	cds chromosome:v2.1:C7:36650732:36651112:-1 gene:Bo7g095480 gene_biotype:protein_coding transcript_biotype:protein_coding	-	-	-	-	gi|922529952|ref|XP_013597224.1|/1.36541e-15/PREDICTED: leucine-rich repeat extensin-like protein 1 [Brassica oleracea var. oleracea]	10.38	14.07	47.85	4.32	9.44	7.17	35.85	1.1
up-regulated in F103		Bo6g079580	Bo6g079580.1	1.78	44.29	45.47	37.51	17.52	27.86	16.84	11.1	17.95	31.11	167.33	45.06	-	cds chromosome:v2.1:C6:23833974:23835127:1 gene:Bo6g079580 gene_biotype:protein_coding transcript_biotype:protein_coding	K03006|1|2e-11|71.2|bvg:104891453|DNA-directed RNA polymerase II subunit RPB1 [EC:2.7.7.6];K10955|3|5e-09|63.2|bvg:104905407|intestinal mucin-2	-	-	-	gi|922508407|ref|XP_013590650.1|/3.09479e-72/PREDICTED: proline-rich protein 3-like [Brassica oleracea var. oleracea]	30.51	27.63	81.17	15.3	24.89	10	74.94	3.68
up-regulated in F103		Bo8g081640	Bo8g081640.1	1.07	15.7	15.56	15.99	6.83	11.75	7.08	4.67	9.02	28.73	68.36	29.2	-	cds chromosome:v2.1:C8:27815431:27817881:1 gene:Bo8g081640 gene_biotype:protein_coding transcript_biotype:protein_coding	K00924|1|1e-20|102|tcc:TCM_041550|	GO:0031224//intrinsic component of membrane	GO:0016787//hydrolase activity	GO:0019538//protein metabolic process	gi|674960044|emb|CDX73728.1|/0/BnaC08g22750D [Brassica napus]	10.78	11.52	42.1	6.92	8.41	4.58	22.75	2.18
up-regulated in F103		Bo8g097320	Bo8g097320.1	10.73	62.6	61.3	12.56	11.88	15.43	22.26	11.39	12.05	66.36	110.1	70.12	-	cds chromosome:v2.1:C8:33079230:33081871:1 gene:Bo8g097320 gene_biotype:protein_coding transcript_biotype:protein_coding	K14486|1|0.0|803|thj:104802080|auxin response factor	GO:0043231//intracellular membrane-bounded organelle	GO:0003676//nucleic acid binding;GO:0001071//nucleic acid binding transcription factor activity;GO:0005515//protein binding	GO:0009755//hormone-mediated signaling pathway;GO:0006351//transcription, DNA-templated	gi|922553807|ref|XP_013604928.1|/0/PREDICTED: auxin response factor 18 [Brassica oleracea var. oleracea]	44.88	13.29	82.19	15.23	29.58	1.88	24.24	6.09
up-regulated in F103		Bo4g119880	Bo4g119880.1	6.36	100.99	120.07	76.59	55.7	59.17	38.96	79.2	69.24	143.01	352.66	168.67	-	cds chromosome:v2.1:C4:30969701:30971893:1 gene:Bo4g119880 gene_biotype:protein_coding transcript_biotype:protein_coding	-	-	-	-	gi|565491950|ref|XP_006303614.1|/9.24655e-31/hypothetical protein CARUB_v10011313mg [Capsella rubella]	75.81	63.82	221.45	62.47	60.89	11.19	114.36	20.96
up-regulated in F103		Bo4g200870	Bo4g200870.1	0.54	23.07	26.37	16.23	9.27	21.24	14.49	9.24	15.24	35.86	54.31	64.92	EDA4	cds chromosome:v2.1:C4:53713828:53714708:1 gene:Bo4g200870 gene_biotype:protein_coding transcript_biotype:protein_coding gene_symbol:EDA4 description:Bifunctional inhibitor/lipid-transfer protein/seed storage 2S albumin superfamily protein [Source:TAIR;Acc:AT2G48140](projected from arabidopsis_thaliana,AT2G48140)	-	GO:0031224//intrinsic component of membrane	GO:0005488//binding	GO:0030001//metal ion transport;GO:0009553//embryo sac development	gi|922471485|ref|XP_013635146.1|/1.64306e-71/PREDICTED: non-specific lipid transfer protein GPI-anchored 2 [Brassica oleracea var. oleracea]	16.66	15.58	51.7	12.99	14.06	6.01	14.71	3.27
up-regulated in F103		Bo7g110640	Bo7g110640.1	4.09	66.07	60.55	37.93	27.62	32.38	35.59	32.71	41.78	78.96	187.75	82.55	-	cds chromosome:v2.1:C7:43909323:43910736:1 gene:Bo7g110640 gene_biotype:protein_coding transcript_biotype:protein_coding	K00430|1|5e-177|620|bna:106409745|peroxidase [EC:1.11.1.7]	-	GO:0043169//cation binding;GO:0046906//tetrapyrrole binding;GO:0016209//antioxidant activity;GO:0003824//catalytic activity	GO:0010035//response to inorganic substance;GO:0010053//root epidermal cell differentiation;GO:0044710;GO:0009267//cellular response to starvation;GO:0000041//transition metal ion transport;GO:0015698//inorganic anion transport	gi|922527605|ref|XP_013596662.1|/5.1131e-177/PREDICTED: peroxidase 44 [Brassica oleracea var. oleracea]	43.57	32.64	116.42	36.69	34.3	5.16	61.8	4.63
up-regulated in F103		Bo2g119320	Bo2g119320.1	1.64	15.76	14.72	4.02	1.42	2.04	3.56	2.41	3.54	22.48	52.04	19.65	-	cds chromosome:v2.1:C2:37017193:37018858:1 gene:Bo2g119320 gene_biotype:protein_coding transcript_biotype:protein_coding	K08176|1|0.0|1048|bna:106379632|MFS transporter, PHS family, inorganic phosphate transporter	-	-	-	gi|685383075|ref|XP_009123893.1|/0/PREDICTED: probable inorganic phosphate transporter 1-3 [Brassica rapa]	10.71	2.49	31.39	3.17	7.87	1.36	17.94	0.66
up-regulated in F103		Bo3g104710	Bo3g104710.1	91.61	167.75	7.7	10.25	9.53	67.13	33.65	48.95	46.97	222.49	243.52	274.55	-	cds chromosome:v2.1:C3:37342172:37343996:-1 gene:Bo3g104710 gene_biotype:protein_coding transcript_biotype:protein_coding	K12867|1|2e-25|117|cvr:CHLNCDRAFT_134697|pre-mRNA-splicing factor SYF1	-	GO:0016791//phosphatase activity	-	gi|922455952|ref|XP_013630118.1|/0/PREDICTED: probable inactive purple acid phosphatase 29 [Brassica oleracea var. oleracea]	89.02	28.97	246.85	43.19	80.06	33.05	26.19	8.32
up-regulated in F103		Bo1g087980	Bo1g087980.1	19.22	63.42	84.55	6.91	15.51	15.68	12.42	3.93	7.59	46.69	78.68	50.19	-	cds chromosome:v2.1:C1:26288185:26290076:-1 gene:Bo1g087980 gene_biotype:protein_coding transcript_biotype:protein_coding description:Phosphoglycerate mutase family protein [Source:TAIR;Acc:AT1G58280](projected from arabidopsis_thaliana,AT1G58280)	-	GO:0009536//plastid	-	-	gi|922412045|ref|XP_013637079.1|/7.30502e-165/PREDICTED: phosphoglycerate mutase-like protein 2 [Brassica oleracea var. oleracea]	55.73	12.7	58.52	7.98	33.34	5.02	17.55	4.26
up-regulated in F103		Bo7g099430	Bo7g099430.1	0.07	12.6	42.15	9.17	6.86	5.15	1.61	0.77	1.61	4.71	30.4	7.6	-	cds chromosome:v2.1:C7:39038801:39040273:-1 gene:Bo7g099430 gene_biotype:protein_coding transcript_biotype:protein_coding	K12356|1|0.0|967|bna:106444312|coniferyl-alcohol glucosyltransferase [EC:2.4.1.111]	-	GO:0035251//UDP-glucosyltransferase activity	GO:0010035//response to inorganic substance;GO:0009683//indoleacetic acid metabolic process;GO:0009698//phenylpropanoid metabolic process;GO:0006568//tryptophan metabolic process;GO:0015698//inorganic anion transport	gi|922526828|ref|XP_013596481.1|/0/PREDICTED: UDP-glycosyltransferase 72E1-like [Brassica oleracea var. oleracea]	18.27	7.06	14.24	1.33	21.61	2.02	14.07	0.48
up-regulated in F103		Bo12188s010	Bo12188s010.1	0	0	0.02	3.62	2.91	0.08	0.63	0	0	4.01	18.55	0	-	cds scaffold:v2.1:Scaffold12188:113:433:-1 gene:Bo12188s010 gene_biotype:protein_coding transcript_biotype:protein_coding	K06001|1|2e-46|184|bna:106376988|tryptophan synthase beta chain [EC:4.2.1.20]	GO:0009536//plastid	GO:0043168//anion binding;GO:0042802//identical protein binding;GO:0016836//hydro-lyase activity	GO:0006568//tryptophan metabolic process	gi|923745686|ref|XP_013672587.1|/1.26031e-45/PREDICTED: tryptophan synthase beta chain 2-like [Brassica napus]	0.01	2.2	7.52	0.21	0.01	1.87	9.76	0.36
up-regulated in F103		Bo9g178800	Bo9g178800.1	189.62	89.35	101.88	70.97	125.62	43.25	46.41	52.12	85.73	307.79	140.21	191.86	-	cds chromosome:v2.1:C9:53224400:53224801:-1 gene:Bo9g178800 gene_biotype:protein_coding transcript_biotype:protein_coding	-	GO:0043231//intracellular membrane-bounded organelle	GO:0016538//cyclin-dependent protein serine/threonine kinase regulator activity;GO:0005488//binding	GO:0009913//epidermal cell differentiation;GO:0048468//cell development;GO:0000079//regulation of cyclin-dependent protein serine/threonine kinase activity;GO:0007067//mitotic nuclear division;GO:0016129;GO:0032875//regulation of DNA endoreduplication	gi|922558153|ref|XP_013607171.1|/1.84822e-41/PREDICTED: cyclin-dependent protein kinase inhibitor SIM-like [Brassica oleracea var. oleracea]	126.95	79.95	213.29	61.42	54.63	41.91	85.82	21.25
up-regulated in F103		Bo8g105920	Bo8g105920.1	31	47.49	58.03	34.24	25.42	35.06	23.04	37.43	41.16	107.63	121.1	98.07	-	cds chromosome:v2.1:C8:37351160:37356738:-1 gene:Bo8g105920 gene_biotype:protein_coding transcript_biotype:protein_coding	K01507|1|0.0|1373|bna:106414619|inorganic pyrophosphatase [EC:3.6.1.1]	GO:0000325//plant-type vacuole;GO:0009526//plastid envelope;GO:0031090//organelle membrane	GO:0016462//pyrophosphatase activity;GO:0015405	GO:0048827//phyllome development;GO:0060918//auxin transport;GO:0006818//hydrogen transport;GO:0006970//response to osmotic stress;GO:0034220//ion transmembrane transport	gi|674951546|emb|CDX81728.1|/0/BnaC08g38730D [Brassica napus]	45.51	31.57	108.93	33.88	13.62	5.34	11.57	9.57
up-regulated in F103		Bo9g056010	Bo9g056010.1	7.68	0.64	12.17	9.88	10.42	0	0	0	0	19.9	26.43	21.68	-	cds chromosome:v2.1:C9:16679259:16680470:1 gene:Bo9g056010 gene_biotype:protein_coding transcript_biotype:protein_coding	K20100|1|5e-17|89.7|sind:105170420|YTH domain-containing protein 1;K10457|2|3e-08|60.5|sot:102595738|kelch-like protein 20;K10443|3|7e-08|59.3|thj:104816526|kelch-like protein 2/3	-	-	-	gi|922567462|ref|XP_013612032.1|/2.46503e-167/PREDICTED: uncharacterized protein LOC106318555 [Brassica oleracea var. oleracea]	6.83	6.77	22.67	0	5.81	5.87	3.38	0
up-regulated in F103		Bo3g015330	Bo3g015330.1	4.72	120.45	109.55	14.85	19.17	22.02	18.98	18.79	17.83	88.76	88.21	85.61	-	cds chromosome:v2.1:C3:5148632:5149204:-1 gene:Bo3g015330 gene_biotype:protein_coding transcript_biotype:protein_coding	-	-	-	-	gi|922442041|ref|XP_013625794.1|/2.16567e-96/PREDICTED: uncharacterized protein LOC106331901 [Brassica oleracea var. oleracea]	78.24	18.68	87.53	18.53	63.9	3.61	1.68	0.62
up-regulated in F103		Bo4g140830	Bo4g140830.1	517.04	67.2	82.05	63.27	99	56.53	22.07	22.35	40.67	156.45	93.79	83.86	-	cds chromosome:v2.1:C4:38173082:38174987:1 gene:Bo4g140830 gene_biotype:protein_coding transcript_biotype:protein_coding	K18696|1|1e-136|486|pop:POPTR_0001s33270g|glycerophosphodiester phosphodiesterase [EC:3.1.4.46]	-	GO:0008081//phosphoric diester hydrolase activity	GO:0019400	gi|922466589|ref|XP_013633651.1|/0/PREDICTED: glycerophosphodiester phosphodiesterase GDPD2 isoform X2 [Brassica oleracea var. oleracea]	222.1	72.93	111.37	28.36	255.54	22.82	39.36	10.66
up-regulated in F103		Bo2g051220	Bo2g051220.1	0	0	0	0	0	0	0	0	0	4.71	5.62	5.82	-	cds chromosome:v2.1:C2:14645449:14646941:1 gene:Bo2g051220 gene_biotype:protein_coding transcript_biotype:protein_coding	K07466|1|2e-22|104|bna:106377709|replication factor A1	-	-	-	gi|674913650|emb|CDY19559.1|/4.98285e-51/BnaC09g13440D [Brassica napus]	0	0	5.38	0	0	0	0.59	0
up-regulated in F103		Bo4g026840	Bo4g026840.1	2.33	11.29	12.23	0.76	3.68	1.43	0.75	0.48	0.45	5.67	19.69	7.39	-	cds chromosome:v2.1:C4:5338748:5340352:-1 gene:Bo4g026840 gene_biotype:protein_coding transcript_biotype:protein_coding	K08176|1|0.0|937|bna:106410941|MFS transporter, PHS family, inorganic phosphate transporter	GO:0031224//intrinsic component of membrane;GO:0043231//intracellular membrane-bounded organelle;GO:0005911//cell-cell junction	GO:0015103//inorganic anion transmembrane transporter activity;GO:0005402//cation:sugar symporter activity	GO:0044763;GO:0009725//response to hormone;GO:0015833//peptide transport;GO:0015698//inorganic anion transport	gi|923862632|ref|XP_013707029.1|/0/PREDICTED: inorganic phosphate transporter 1-4-like [Brassica napus]	8.62	1.96	10.92	0.56	5.46	1.53	7.65	0.17
up-regulated in F103		Bo6g094430	Bo6g094430.1	12.55	34.7	25.44	4.71	4.8	9.41	3.48	4.17	3.42	15.5	36.99	19.98	-	cds chromosome:v2.1:C6:28992266:28992763:-1 gene:Bo6g094430 gene_biotype:protein_coding transcript_biotype:protein_coding	K13434|1|2e-11|68.9|nnu:104593744|pathogenesis-related genes transcriptional activator PTI6	-	-	-	gi|922507298|ref|XP_013590335.1|/2.06546e-50/PREDICTED: ethylene-responsive transcription factor ERF070-like [Brassica oleracea var. oleracea]	24.23	6.31	24.16	3.69	11.12	2.69	11.34	0.42
up-regulated in F103		Bo9g036620	Bo9g036620.1	5.88	9.95	13.67	0.81	0	0.81	0	0.8	0.84	7.83	17.86	14.5	-	cds chromosome:v2.1:C9:12119090:12119251:-1 gene:Bo9g036620 gene_biotype:protein_coding transcript_biotype:protein_coding	-	-	-	-	-	9.83	0.54	13.4	0.55	3.9	0.47	5.11	0.47
up-regulated in F103		Bo8g066250	Bo8g066250.1	2.79	0	0.89	0	2.86	1.79	1.77	6.22	11.12	45.23	14.11	34.9	-	cds chromosome:v2.1:C8:21152799:21152948:-1 gene:Bo8g066250 gene_biotype:protein_coding transcript_biotype:protein_coding	-	-	-	-	gi|674897720|emb|CDY35260.1|/3.36953e-19/BnaA01g07710D [Brassica napus]	1.23	1.55	31.41	6.37	1.43	1.45	15.85	4.68
up-regulated in F103		Bo9g014650	Bo9g014650.1	0.04	1.1	0.55	0.07	0.04	0	0	0.03	0.03	7.6	10.5	7.54	-	cds chromosome:v2.1:C9:4480198:4485922:1 gene:Bo9g014650 gene_biotype:protein_coding transcript_biotype:protein_coding	K04733|1|3e-162|573|rcu:8289642|interleukin-1 receptor-associated kinase 4 [EC:2.7.11.1];K04730|2|5e-142|506|bvg:104888377|interleukin-1 receptor-associated kinase 1 [EC:2.7.11.1]	GO:0043234//protein complex;GO:0009536//plastid;GO:0016020//membrane	GO:0032550;GO:0004672//protein kinase activity;GO:0019787//ubiquitin-like protein transferase activity	GO:0032446//protein modification by small protein conjugation;GO:0006796//phosphate-containing compound metabolic process	gi|922563469|ref|XP_013610025.1|/0/PREDICTED: U-box domain-containing protein 52-like [Brassica oleracea var. oleracea]	0.56	0.04	8.55	0.02	0.53	0.04	1.69	0.02
up-regulated in F103		Bo5g090480	Bo5g090480.1	6.45	4.89	6.65	25.95	10.19	3.34	6.14	3.79	6.93	20.56	35.67	29.22	-	cds chromosome:v2.1:C5:29432544:29432792:1 gene:Bo5g090480 gene_biotype:protein_coding transcript_biotype:protein_coding	K01194|1|4e-06|50.8|tcc:TCM_016527|alpha,alpha-trehalase [EC:3.2.1.28]	GO:0043231//intracellular membrane-bounded organelle	-	-	gi|922489065|ref|XP_013584452.1|/2.16428e-21/PREDICTED: uncharacterized protein LOC106293332 [Brassica oleracea var. oleracea]	6	13.16	28.48	5.62	0.96	11.59	7.58	1.63
up-regulated in F103		Bo8g065960	Bo8g065960.1	156.49	196.03	178.87	65.17	71.92	38.16	76.53	111.87	131.09	397.06	246.17	284.21	-	cds chromosome:v2.1:C8:20973315:20974297:-1 gene:Bo8g065960 gene_biotype:protein_coding transcript_biotype:protein_coding	K01166|1|3e-139|494|bna:106379907|ribonuclease T2 [EC:3.1.27.1]	-	GO:0016892//endoribonuclease activity, producing 3'-phosphomonoesters;GO:0003676//nucleic acid binding	-	gi|922551601|ref|XP_013603796.1|/7.06959e-139/PREDICTED: ribonuclease 3-like [Brassica oleracea var. oleracea]	177.13	58.42	309.15	106.5	19.83	17.86	78.48	27.67
up-regulated in F103		Bo1g003160	Bo1g003160.1	1.34	30.48	30.52	23.11	14.08	17.39	17.45	30.72	26.99	123.93	230.83	116.44	-	cds chromosome:v2.1:C1:563236:563667:-1 gene:Bo1g003160 gene_biotype:protein_coding transcript_biotype:protein_coding	-	-	-	-	gi|922414543|ref|XP_013590781.1|/2.42799e-17/PREDICTED: classical arabinogalactan protein 3 [Brassica oleracea var. oleracea]	20.78	18.19	157.07	25.05	16.84	4.57	63.99	6.84
up-regulated in F103		Bo8g004500	Bo8g004500.1	5.29	63.85	61.59	44.49	30.81	30.29	38.64	44.79	53.73	96.07	261.6	99.75	-	cds chromosome:v2.1:C8:943064:944350:-1 gene:Bo8g004500 gene_biotype:protein_coding transcript_biotype:protein_coding	K00430|1|4e-176|618|brp:103836534|peroxidase [EC:1.11.1.7]	-	-	-	gi|922549761|ref|XP_013602871.1|/0/PREDICTED: peroxidase 2-like [Brassica oleracea var. oleracea]	43.58	35.2	152.47	45.72	33.18	8.05	94.52	7.59
up-regulated in F103		Bo3g083970	Bo3g083970.1	0.79	9.87	9.2	0	0	0	0	0.13	0	5.05	28.54	7.76	-	cds chromosome:v2.1:C3:31298613:31299449:1 gene:Bo3g083970 gene_biotype:protein_coding transcript_biotype:protein_coding description:Protein of unknown function (DUF506) [Source:TAIR;Acc:AT3G25240](projected from arabidopsis_thaliana,AT3G25240)	-	GO:0043231//intracellular membrane-bounded organelle	-	-	gi|922447590|ref|XP_013627448.1|/3.15981e-156/PREDICTED: uncharacterized protein LOC106333560 [Brassica oleracea var. oleracea]	6.62	0	13.78	0.04	5.06	0	12.85	0.08
up-regulated in F103		Bo01551s010	Bo01551s010.1	7.87	34.31	48.28	7.63	5.05	7.11	10.33	5.8	6.57	42.37	72.38	40.86	-	cds scaffold:v2.1:Scaffold01551:470:2534:1 gene:Bo01551s010 gene_biotype:protein_coding transcript_biotype:protein_coding	K14407|1|3e-14|81.3|apro:F751_3712|cleavage stimulation factor subunit 2;K15400|2|2e-08|62.0|brp:108871183|omega-hydroxypalmitate O-feruloyl transferase [EC:2.3.1.188]	GO:0005618//cell wall;GO:0044444//cytoplasmic part	GO:0043169//cation binding;GO:0016791//phosphatase activity	GO:0009267//cellular response to starvation	gi|922573605|ref|XP_013615130.1|/0/PREDICTED: fe(3+)-Zn(2+) purple acid phosphatase 12 [Brassica oleracea var. oleracea]	30.15	6.6	51.87	7.57	20.52	1.36	17.78	2.42
up-regulated in F103		Bo7g115980	Bo7g115980.1	6.97	25.43	21.7	0.88	1.85	1.87	1.22	1	0.74	9.98	21.33	12.96	-	cds chromosome:v2.1:C7:46251651:46253333:1 gene:Bo7g115980 gene_biotype:protein_coding transcript_biotype:protein_coding	K06118|1|0.0|929|bna:106410744|UDP-sulfoquinovose synthase [EC:3.13.1.1]	GO:0009536//plastid	GO:0046914//transition metal ion binding;GO:0046508;GO:0036094//small molecule binding;GO:0048037//cofactor binding;GO:0016782//transferase activity, transferring sulfur-containing groups	GO:0009267//cellular response to starvation;GO:0009247//glycolipid biosynthetic process	gi|922536594|ref|XP_013599020.1|/0/PREDICTED: UDP-sulfoquinovose synthase, chloroplastic-like [Brassica oleracea var. oleracea]	18.03	1.53	14.76	0.99	9.76	0.57	5.88	0.24
up-regulated in F103		Bo9g152400	Bo9g152400.1	168.79	109.39	109.09	40.05	59.59	42.9	39.95	48.38	52.93	151.73	174.57	140.17	-	cds chromosome:v2.1:C9:45519193:45520340:1 gene:Bo9g152400 gene_biotype:protein_coding transcript_biotype:protein_coding	-	GO:0009536//plastid	-	-	gi|922557021|ref|XP_013606607.1|/3.6816e-79/PREDICTED: uncharacterized protein LOC106313356 [Brassica oleracea var. oleracea]	129.09	47.51	155.49	47.09	34.38	10.56	17.51	6.59
up-regulated in F103		Bo2g095550	Bo2g095550.1	0	0	0	0	0	0	0.92	0	2.48	0.14	36.92	1.26	-	cds chromosome:v2.1:C2:26895060:26895350:-1 gene:Bo2g095550 gene_biotype:protein_coding transcript_biotype:protein_coding	-	-	-	-	gi|923836893|ref|XP_013699436.1|/5.38953e-37/PREDICTED: uncharacterized protein LOC106403141 [Brassica napus]	0	0	12.77	1.13	0	0	20.92	1.25
up-regulated in F103		Bo3g019220	Bo3g019220.1	1.81	32.56	23.96	28.46	14.75	18.99	15.19	24.16	18.45	45.08	119.64	44.57	-	cds chromosome:v2.1:C3:6522304:6523360:-1 gene:Bo3g019220 gene_biotype:protein_coding transcript_biotype:protein_coding	K20412|1|1e-55|216|spen:107025364|peptidase inhibitor 16	-	-	GO:0010053//root epidermal cell differentiation	gi|922447158|ref|XP_013627329.1|/1.17127e-104/PREDICTED: pathogenesis-related protein PR-1-like [Brassica oleracea var. oleracea]	19.44	20.73	69.76	19.27	15.86	7.02	43.2	4.54
up-regulated in F103		Bo1g040540	Bo1g040540.1	3.22	23.38	21.45	14.47	6.35	11.88	10.56	8.97	11.15	28.76	82.63	33.13	-	cds chromosome:v2.1:C1:12682539:12683807:1 gene:Bo1g040540 gene_biotype:protein_coding transcript_biotype:protein_coding	K08235|1|3e-161|568|bna:106351262|xyloglucan:xyloglucosyl transferase [EC:2.4.1.207]	GO:0005576//extracellular region;GO:0030312//external encapsulating structure	GO:0052736//beta-glucanase activity;GO:0046527//glucosyltransferase activity	GO:0048764;GO:0006073//cellular glucan metabolic process	gi|922413647|ref|XP_013586555.1|/3.39369e-161/PREDICTED: xyloglucan endotransglucosylase/hydrolase protein 14 [Brassica oleracea var. oleracea]	16.02	10.9	48.17	10.23	11.12	4.15	29.92	1.13
up-regulated in F103		Bo2g011780	Bo2g011780.1	87.01	412.09	250.24	372.17	211.29	282.68	322.17	368.89	499.25	2271.16	1422	1784.77	-	cds chromosome:v2.1:C2:3220363:3220602:-1 gene:Bo2g011780 gene_biotype:protein_coding transcript_biotype:protein_coding	-	-	-	-	gi|923749174|ref|XP_013673760.1|/1.32761e-10/PREDICTED: uncharacterized protein LOC106378123 [Brassica napus]	249.78	288.71	1825.98	396.77	162.54	80.61	426.08	91.77
up-regulated in F103		Bo3g061820	Bo3g061820.1	3.37	23.57	19.53	6.15	6.4	6.72	7.18	6.46	8.47	24.38	58.83	19.75	-	cds chromosome:v2.1:C3:23695679:23696554:1 gene:Bo3g061820 gene_biotype:protein_coding transcript_biotype:protein_coding	K03006|1|4e-06|51.6|bvg:104891455|DNA-directed RNA polymerase II subunit RPB1 [EC:2.7.7.6]	-	-	-	gi|922449012|ref|XP_013627878.1|/5.70126e-97/PREDICTED: proline-rich protein 3-like [Brassica oleracea var. oleracea]	15.49	6.42	34.32	7.37	10.69	0.29	21.35	1.02
up-regulated in F103		Bo6g106410	Bo6g106410.1	32.06	18.34	14.11	2.48	7.9	0.62	0.61	4.29	1.92	25.89	15.58	15.62	-	cds chromosome:v2.1:C6:32964916:32965116:1 gene:Bo6g106410 gene_biotype:protein_coding transcript_biotype:protein_coding	-	GO:0043231//intracellular membrane-bounded organelle	-	-	gi|922512262|ref|XP_013591848.1|/8.83533e-31/PREDICTED: uncharacterized protein LOC106300285 [Brassica oleracea var. oleracea]	21.5	3.67	19.03	2.27	9.38	3.78	5.94	1.87
up-regulated in F103		Bo03960s010	Bo03960s010.1	9.96	175.1	189.7	68.61	31.78	81.25	61.98	68.13	62.21	99.82	377.29	155.89	-	cds scaffold:v2.1:Scaffold03960:1:534:1 gene:Bo03960s010 gene_biotype:protein_coding transcript_biotype:protein_coding	-	-	-	-	gi|297792139|ref|XP_002863954.1|/3.66397e-33/hypothetical protein ARALYDRAFT_917863 [Arabidopsis lyrata subsp. lyrata]	124.92	60.55	211	64.11	99.83	25.7	146.71	3.49
up-regulated in F103		Bo2g055670	Bo2g055670.1	0.72	249.83	411.57	274.2	50.18	131.88	108.4	95.47	126.82	273.88	522	388.12	-	cds chromosome:v2.1:C2:16036470:16036799:-1 gene:Bo2g055670 gene_biotype:protein_coding transcript_biotype:protein_coding	K02883|1|5e-16|83.6|zma:103646289|large subunit ribosomal protein L18e;K11855|2|2e-06|52.0|bvg:104906049|ubiquitin carboxyl-terminal hydrolase 36/42 [EC:3.4.19.12]	-	-	-	gi|674886574|emb|CDY46045.1|/1.57569e-48/BnaC02g17350D [Brassica napus]	220.71	152.09	394.67	110.23	206.97	113.37	124.19	15.75
up-regulated in F103		Bo4g187910	Bo4g187910.1	15.81	56.76	75.28	10.29	8.91	8.53	12.41	13.35	10.79	59.13	127.63	75.05	-	cds chromosome:v2.1:C4:50391598:50393202:1 gene:Bo4g187910 gene_biotype:protein_coding transcript_biotype:protein_coding	K08176|1|0.0|947|bna:106406370|MFS transporter, PHS family, inorganic phosphate transporter	GO:0031224//intrinsic component of membrane;GO:0043231//intracellular membrane-bounded organelle;GO:0005911//cell-cell junction	GO:0015103//inorganic anion transmembrane transporter activity;GO:0005402//cation:sugar symporter activity	GO:0044763;GO:0009725//response to hormone;GO:0015833//peptide transport;GO:0015698//inorganic anion transport	gi|923846137|ref|XP_013702462.1|/0/PREDICTED: inorganic phosphate transporter 1-4-like isoform X1 [Brassica napus]	49.28	9.24	87.27	12.18	30.43	0.93	35.85	1.29
up-regulated in F103		Bo1g007780	Bo1g007780.1	0.31	14.04	12.32	1.42	0.64	0.5	1.39	2.9	2.61	18.65	34.02	14.27	-	cds chromosome:v2.1:C1:2675689:2677267:1 gene:Bo1g007780 gene_biotype:protein_coding transcript_biotype:protein_coding	K17694|1|1e-08|62.0|ats:F775_09323|DNA-binding protein inhibitor ID3;K12126|2|2e-08|60.8|vvi:100247781|phytochrome-interacting factor 3	GO:0043231//intracellular membrane-bounded organelle	GO:0001071//nucleic acid binding transcription factor activity	GO:0009725//response to hormone;GO:0040007//growth;GO:0006351//transcription, DNA-templated;GO:0000904//cell morphogenesis involved in differentiation	gi|922415076|ref|XP_013593795.1|/6.07871e-161/PREDICTED: transcription factor bHLH85 [Brassica oleracea var. oleracea]	8.89	0.85	22.31	2.3	7.48	0.5	10.37	0.8
up-regulated in F103		Bo9g059510	Bo9g059510.1	7.68	84.57	108.27	86.41	78.53	74.81	66.56	55.1	47.17	123.51	260.95	160.29	-	cds chromosome:v2.1:C9:17850182:17851774:1 gene:Bo9g059510 gene_biotype:protein_coding transcript_biotype:protein_coding	K20728|1|2e-34|147|thj:104814965|vegetative storage protein 2;K02866|2|2e-34|147|dosa:Os03t0332533-01|large subunit ribosomal protein L10e	GO:0009536//plastid;GO:0005911//cell-cell junction	GO:0016791//phosphatase activity	GO:0000097//sulfur amino acid biosynthetic process;GO:0009683//indoleacetic acid metabolic process;GO:0006873//cellular ion homeostasis;GO:0019758;GO:0030001//metal ion transport	gi|922558212|ref|XP_013607201.1|/5.46781e-168/PREDICTED: acid phosphatase 1-like [Brassica oleracea var. oleracea]	66.84	79.92	181.58	56.28	52.59	5.92	71.15	9.75
up-regulated in F103		Bo4g193000	Bo4g193000.1	0	0	0.45	0	0.32	0	9.17	1.23	5.66	0.9	103.5	14.05	-	cds chromosome:v2.1:C4:52146689:52147442:-1 gene:Bo4g193000 gene_biotype:protein_coding transcript_biotype:protein_coding	-	-	-	-	gi|922462740|ref|XP_013632281.1|/1.01031e-26/PREDICTED: uncharacterized protein LOC106337693 isoform X4 [Brassica oleracea var. oleracea]	0.15	0.11	39.48	5.35	0.26	0.18	55.83	3.98
up-regulated in F103		Bo9g029170	Bo9g029170.1	2.43	35.63	26.57	26.83	12.74	31.28	30.3	35.85	19.82	104.79	44.89	149.82	-	cds chromosome:v2.1:C9:10177860:10178995:1 gene:Bo9g029170 gene_biotype:protein_coding transcript_biotype:protein_coding	K04733|1|2e-32|140|vvi:100266208|interleukin-1 receptor-associated kinase 4 [EC:2.7.11.1]	GO:0031224//intrinsic component of membrane	-	GO:0015851//nucleobase transport	gi|922564132|ref|XP_013610334.1|/3.56221e-139/PREDICTED: cysteine-rich repeat secretory protein 9-like [Brassica oleracea var. oleracea]	21.54	23.62	99.83	28.66	17.16	9.68	52.64	8.14
up-regulated in F103		Bo1g056950	Bo1g056950.1	37.11	18.42	22.54	4.64	135.63	6.55	22.1	8.76	17.44	8.54	189.34	24.77	-	cds chromosome:v2.1:C1:16811090:16815163:-1 gene:Bo1g056950 gene_biotype:protein_coding transcript_biotype:protein_coding	K07437|1|8e-73|275|crb:CARUB_v10011464mg|cytochrome P450 family 26 subfamily A;K09587|4|7e-53|209|egu:105055939|steroid 22-alpha-hydroxylase [EC:1.14.13.-]	-	GO:0046914//transition metal ion binding;GO:0016491//oxidoreductase activity;GO:0046906//tetrapyrrole binding	GO:0044710	gi|923746188|ref|XP_013672744.1|/0/PREDICTED: cytochrome P450 708A2-like [Brassica napus]	26.02	48.94	74.22	16.1	9.82	75.08	100.03	6.77
up-regulated in F103		Bo4g002350	Bo4g002350.1	14.08	51.96	37.11	49.53	27.84	42.05	31.36	50.85	39.18	141.47	160.19	157.67	ATGSTF8	cds chromosome:v2.1:C4:192089:192909:-1 gene:Bo4g002350 gene_biotype:protein_coding transcript_biotype:protein_coding gene_symbol:ATGSTF8 description:glutathione S-transferase phi 8 [Source:TAIR;Acc:AT2G47730](projected from arabidopsis_thaliana,AT2G47730)	K00799|1|7e-120|430|bna:106395173|glutathione S-transferase [EC:2.5.1.18]	GO:0009532//plastid stroma;GO:0009526//plastid envelope;GO:0031090//organelle membrane	GO:0016765//transferase activity, transferring alkyl or aryl (other than methyl) groups;GO:0072341//modified amino acid binding	GO:0006952//defense response;GO:0006970//response to osmotic stress;GO:0009404//toxin metabolic process	gi|922469884|ref|XP_013634680.1|/1.30672e-120/PREDICTED: glutathione S-transferase F8, chloroplastic [Brassica oleracea var. oleracea]	34.38	39.81	153.11	40.46	19.09	11.02	10.16	9.81
up-regulated in F103		Bo7g096840	Bo7g096840.1	0	0.42	0	0.14	0	0.14	1.36	6.26	6.53	13.72	79.01	31.52	-	cds chromosome:v2.1:C7:37510510:37511500:1 gene:Bo7g096840 gene_biotype:protein_coding transcript_biotype:protein_coding	K01057|1|3e-153|541|bna:106411622|6-phosphogluconolactonase [EC:3.1.1.31]	GO:0009536//plastid	GO:0052689//carboxylic ester hydrolase activity	GO:0006007//glucose catabolic process	gi|922515854|ref|XP_013593029.1|/8.90191e-155/PREDICTED: probable 6-phosphogluconolactonase 3 [Brassica oleracea var. oleracea]	0.14	0.09	41.42	4.72	0.24	0.08	33.75	2.91
up-regulated in F103		Bo5g005360	Bo5g005360.1	2.02	37.95	33.84	22.58	19.2	16.43	23.57	35.59	42.65	93.66	173.13	91.53	-	cds chromosome:v2.1:C5:1744676:1745965:1 gene:Bo5g005360 gene_biotype:protein_coding transcript_biotype:protein_coding	K00430|1|1e-152|539|bna:106370132|peroxidase [EC:1.11.1.7]	-	GO:0003824//catalytic activity;GO:0016209//antioxidant activity;GO:0043169//cation binding;GO:0046906//tetrapyrrole binding	GO:0044710;GO:0006950//response to stress	gi|922490790|ref|XP_013584939.1|/2.6799e-154/PREDICTED: LOW QUALITY PROTEIN: peroxidase 2 [Brassica oleracea var. oleracea]	24.6	19.4	119.44	33.94	19.67	3.08	46.51	9.65
up-regulated in F103		Bo1g008500	Bo1g008500.1	7.82	31.72	34.62	6.54	4.4	7.22	6.28	6.32	5.1	23.07	32.03	27.06	-	cds chromosome:v2.1:C1:3002147:3003954:-1 gene:Bo1g008500 gene_biotype:protein_coding transcript_biotype:protein_coding	K06118|1|0.0|885|bna:106368764|UDP-sulfoquinovose synthase [EC:3.13.1.1]	GO:0009536//plastid	GO:0046914//transition metal ion binding;GO:0046508;GO:0036094//small molecule binding;GO:0048037//cofactor binding;GO:0016782//transferase activity, transferring sulfur-containing groups	GO:0009267//cellular response to starvation;GO:0009247//glycolipid biosynthetic process	gi|922416208|ref|XP_013599095.1|/0/PREDICTED: UDP-sulfoquinovose synthase, chloroplastic [Brassica oleracea var. oleracea]	24.72	6.05	27.39	5.9	14.71	1.47	4.49	0.69
up-regulated in F103		Bo20391s010	Bo20391s010.1	0	0	0	0.93	0	0	0	0	4.21	12.1	24.64	18.64	-	cds scaffold:v2.1:Scaffold20391:59:311:-1 gene:Bo20391s010 gene_biotype:protein_coding transcript_biotype:protein_coding	K13066|1|1e-22|105|aly:ARALYDRAFT_495497|caffeic acid 3-O-methyltransferase [EC:2.1.1.68]	GO:0043231//intracellular membrane-bounded organelle;GO:0005911//cell-cell junction;GO:0044444//cytoplasmic part;GO:0016020//membrane	GO:0008171//O-methyltransferase activity;GO:0005515//protein binding;GO:0008757//S-adenosylmethionine-dependent methyltransferase activity	GO:0006575//cellular modified amino acid metabolic process;GO:0051553//flavone biosynthetic process;GO:0006595//polyamine metabolic process;GO:0006694//steroid biosynthetic process;GO:0006950//response to stress	gi|923775740|ref|XP_013680782.1|/5.56898e-22/PREDICTED: flavone 3'-O-methyltransferase 1-like [Brassica napus]	0	0.31	18.46	1.4	0	0.54	6.27	2.43
up-regulated in F103		Bo7g105460	Bo7g105460.1	2.81	2.49	6.64	1.91	0.85	0.79	2.24	0.84	1.14	19.24	16.92	15.48	-	cds chromosome:v2.1:C7:40683873:40684838:1 gene:Bo7g105460 gene_biotype:protein_coding transcript_biotype:protein_coding	K16302|1|3e-15|80.9|apro:F751_6247|metal transporter CNNM	-	-	GO:0046474//glycerophospholipid biosynthetic process	gi|674931758|emb|CDY01492.1|/1.13822e-54/BnaC07g34820D [Brassica napus]	3.98	1.18	17.21	1.41	2.31	0.63	1.9	0.74
up-regulated in F103		Bo1g006260	Bo1g006260.1	871.06	284.65	319.49	83.94	198.89	71.13	65.57	59.2	103.59	561.55	313.34	351.6	-	cds chromosome:v2.1:C1:1864048:1864831:1 gene:Bo1g006260 gene_biotype:protein_coding transcript_biotype:protein_coding description:SEC14 cytosolic factor family protein / phosphoglyceride transfer family protein [Source:TAIR;Acc:AT4G35750](projected from arabidopsis_thaliana,AT4G35750)	K18470|1|2e-72|272|vvi:100250620|Rho GTPase-activating protein 1	GO:0044424	-	-	gi|922415925|ref|XP_013597625.1|/2.15369e-103/PREDICTED: ganglioside-induced differentiation-associated protein 2-like [Brassica oleracea var. oleracea]	491.73	117.99	408.83	76.12	328.97	70.36	133.64	24
up-regulated in F103		Bo4g012520	Bo4g012520.1	0	7.39	5.43	0	0.23	0	0	0	0	4.7	20.46	6.22	-	cds chromosome:v2.1:C4:1213880:1214967:-1 gene:Bo4g012520 gene_biotype:protein_coding transcript_biotype:protein_coding	-	GO:0044444//cytoplasmic part;GO:0005576//extracellular region;GO:0016020//membrane	-	GO:0009414//response to water deprivation;GO:0003006//developmental process involved in reproduction	gi|922472722|ref|XP_013635546.1|/2.55247e-88/PREDICTED: desiccation-related protein At2g46140 [Brassica oleracea var. oleracea]	4.27	0.08	10.46	0	3.83	0.13	8.69	0
up-regulated in F103		Bo8g058160	Bo8g058160.1	9.08	10.77	5.72	3.9	3.54	3.98	2.95	6.37	8.71	25.71	36.65	26.6	-	cds chromosome:v2.1:C8:18693227:18694180:1 gene:Bo8g058160 gene_biotype:protein_coding transcript_biotype:protein_coding	-	GO:0043231//intracellular membrane-bounded organelle;GO:0016020//membrane	GO:0005488//binding	GO:0009642//response to light intensity;GO:0009626//plant-type hypersensitive response;GO:0010243//response to organonitrogen compound;GO:0015672//monovalent inorganic cation transport;GO:0015748;GO:0006605//protein targeting;GO:0016482//cytosolic transport;GO:0009605//response to external stimulus;GO:0006865//amino acid transport	gi|923631747|ref|XP_013750882.1|/2.76828e-85/PREDICTED: small nuclear ribonucleoprotein-associated protein B-like [Brassica napus]	8.52	3.81	29.65	6.01	2.57	0.23	6.08	2.9
up-regulated in F103		Bo1g040510	Bo1g040510.1	17.24	19.28	10.54	8.6	6.57	6.83	4.4	8.32	4.96	25.76	109.73	25.98	-	cds chromosome:v2.1:C1:12672193:12673396:-1 gene:Bo1g040510 gene_biotype:protein_coding transcript_biotype:protein_coding description:CAP (Cysteine-rich secretory proteins, Antigen 5, and Pathogenesis-related 1 protein) superfamily protein [Source:TAIR;Acc:AT4G25790](projected from arabidopsis_thaliana,AT4G25790)	K20412|1|3e-54|211|sly:101267821|peptidase inhibitor 16	-	-	GO:0010053//root epidermal cell differentiation	gi|923521829|ref|XP_013670445.1|/5.15503e-111/PREDICTED: pathogenesis-related protein PR-1-like [Brassica napus]	15.69	7.33	53.82	5.89	4.57	1.1	48.42	2.12
up-regulated in F103		Bo3g021860	Bo3g021860.1	9.44	20.8	18.01	8.43	7.03	8.53	7.91	5.88	5.63	31.03	41.99	31.55	-	cds chromosome:v2.1:C3:7419836:7421957:-1 gene:Bo3g021860 gene_biotype:protein_coding transcript_biotype:protein_coding	K15283|1|3e-174|612|bna:106346005|solute carrier family 35, member E1	GO:0031224//intrinsic component of membrane	-	GO:0051234//establishment of localization	gi|922434803|ref|XP_013623331.1|/6.50591e-174/PREDICTED: glucose-6-phosphate/phosphate translocator 1, chloroplastic-like [Brassica oleracea var. oleracea]	16.08	8	34.86	6.47	5.92	0.84	6.18	1.25
up-regulated in F103		Bo9g076610	Bo9g076610.1	0	0	2.03	6.83	5.79	2.71	0.67	3.37	6.33	22.65	29.28	23.63	-	cds chromosome:v2.1:C9:23421680:23421936:-1 gene:Bo9g076610 gene_biotype:protein_coding transcript_biotype:protein_coding	K04712|1|3e-28|124|bna:106374594|sphingolipid Delta-4 desaturase [EC:1.14.-.-]	GO:0031224//intrinsic component of membrane	GO:0016705//oxidoreductase activity, acting on paired donors, with incorporation or reduction of molecular oxygen	GO:0006631//fatty acid metabolic process;GO:0006665//sphingolipid metabolic process;GO:0009664//plant-type cell wall organization;GO:0000904//cell morphogenesis involved in differentiation	gi|923700382|ref|XP_013659493.1|/1.98613e-27/PREDICTED: sphingolipid delta(4)-desaturase DES1-like [Brassica napus]	0.68	5.11	25.19	3.46	1.17	2.14	3.58	2.83
up-regulated in F103		Bo9g004040	Bo9g004040.1	31.55	151.31	149.65	88.4	63.68	53.69	63.27	40.11	46.86	150.84	235.76	131.73	-	cds chromosome:v2.1:C9:594336:595993:1 gene:Bo9g004040 gene_biotype:protein_coding transcript_biotype:protein_coding	K01507|1|2e-121|435|brp:103836837|inorganic pyrophosphatase [EC:3.6.1.1]	GO:0043231//intracellular membrane-bounded organelle;GO:0044444//cytoplasmic part	GO:0046872//metal ion binding;GO:0016462//pyrophosphatase activity	GO:0000097//sulfur amino acid biosynthetic process;GO:0008380//RNA splicing;GO:0006793//phosphorus metabolic process;GO:0010876//lipid localization	gi|685351983|ref|XP_009111378.1|/7.49049e-121/PREDICTED: soluble inorganic pyrophosphatase [Brassica rapa]	110.84	68.59	172.78	50.08	68.67	17.87	55.38	11.91
up-regulated in F103		Bo03022s010	Bo03022s010.1	0	0	0	0	0	0	0	0	0	9.51	9.77	7.99	-	cds scaffold:v2.1:Scaffold03022:640:1265:1 gene:Bo03022s010 gene_biotype:protein_coding transcript_biotype:protein_coding description:unknown protein; Has 98 Blast hits to 98 proteins in 45 species: Archae - 0; Bacteria - 51; Metazoa - 0; Fungi - 0; Plants - 43; Viruses - 0; Other Eukaryotes - 4 (source: NCBI BLink). [Source:TAIR;Acc:AT3G25805](projected from arabidopsis_thaliana,AT3G25805)	-	GO:0009536//plastid	-	GO:0006090//pyruvate metabolic process	gi|922574264|ref|XP_013615481.1|/1.64349e-74/PREDICTED: uncharacterized protein LOC106321789 isoform X2 [Brassica oleracea var. oleracea]	0	0	9.09	0	0	0	0.96	0
up-regulated in F103		Bo6g030780	Bo6g030780.1	0.47	64.16	87.58	31.67	7.97	13	34.82	0.9	2.35	7.31	134.81	17.79	-	cds chromosome:v2.1:C6:7138137:7139234:-1 gene:Bo6g030780 gene_biotype:protein_coding transcript_biotype:protein_coding description:2-oxoglutarate (2OG) and Fe(II)-dependent oxygenase superfamily protein [Source:TAIR;Acc:AT1G52790](projected from arabidopsis_thaliana,AT1G52790)	K04124|1|7e-16|85.5|cam:101503293|gibberellin 3-beta-dioxygenase [EC:1.14.11.15];K05282|3|1e-14|81.6|eus:EUTSA_v10025434mg|gibberellin 20-oxidase [EC:1.14.11.12]	-	GO:0016701//oxidoreductase activity, acting on single donors with incorporation of molecular oxygen;GO:0016706//oxidoreductase activity, acting on paired donors, with incorporation or reduction of molecular oxygen, 2-oxoglutarate as one donor, and incorporation of one atom each of oxygen into both donors	GO:0044710	gi|922509571|ref|XP_013591009.1|/0/PREDICTED: 2-oxoglutarate-dependent dioxygenase AOP3 [Brassica oleracea var. oleracea]	50.74	17.55	53.3	12.69	45.08	12.49	70.78	19.18
up-regulated in F103		Bo5g021670	Bo5g021670.1	4.4	32.84	36.25	8.03	8.01	8.62	8.71	10.84	10.97	32.46	53.87	38.62	GAPCP-2	cds chromosome:v2.1:C5:7747762:7750763:1 gene:Bo5g021670 gene_biotype:protein_coding transcript_biotype:protein_coding gene_symbol:GAPCP-2 description:glyceraldehyde-3-phosphate dehydrogenase of plastid 2 [Source:TAIR;Acc:AT1G16300](projected from arabidopsis_thaliana,AT1G16300)	K00134|1|0.0|756|bna:106390166|glyceraldehyde 3-phosphate dehydrogenase [EC:1.2.1.12]	GO:0009536//plastid	GO:0016620//oxidoreductase activity, acting on the aldehyde or oxo group of donors, NAD or NADP as acceptor;GO:0000166//nucleotide binding	GO:0055081//anion homeostasis;GO:0048364//root development;GO:0044710;GO:0006007//glucose catabolic process	gi|922486455|ref|XP_013583650.1|/0/PREDICTED: glyceraldehyde-3-phosphate dehydrogenase GAPCP2, chloroplastic isoform X1 [Brassica oleracea var. oleracea]	24.5	8.22	41.65	10.17	17.49	0.35	11.02	1.27
up-regulated in F103		Bo4g026850	Bo4g026850.1	2.33	11.29	12.23	0.76	3.68	1.43	0.75	0.48	0.45	5.67	19.69	7.39	-	cds chromosome:v2.1:C4:5344740:5346344:-1 gene:Bo4g026850 gene_biotype:protein_coding transcript_biotype:protein_coding	K08176|1|0.0|937|bna:106410941|MFS transporter, PHS family, inorganic phosphate transporter	GO:0031224//intrinsic component of membrane;GO:0043231//intracellular membrane-bounded organelle;GO:0005911//cell-cell junction	GO:0015103//inorganic anion transmembrane transporter activity;GO:0005402//cation:sugar symporter activity	GO:0044763;GO:0009725//response to hormone;GO:0015833//peptide transport;GO:0015698//inorganic anion transport	gi|923862632|ref|XP_013707029.1|/0/PREDICTED: inorganic phosphate transporter 1-4-like [Brassica napus]	8.62	1.96	10.92	0.56	5.46	1.53	7.65	0.17
up-regulated in F103		Bo4g194880	Bo4g194880.1	84.26	53.08	57.41	14.98	22.62	12.74	11.94	27.09	25.08	73.98	75.54	66.71	-	cds chromosome:v2.1:C4:52566536:52568380:1 gene:Bo4g194880 gene_biotype:protein_coding transcript_biotype:protein_coding	K13217|1|1e-124|448|aly:ARALYDRAFT_333729|pre-mRNA-processing factor 39;K03386|2|3e-11|71.2|apro:F751_6449|peroxiredoxin (alkyl hydroperoxide reductase subunit C) [EC:1.11.1.15];K19525|3|6e-08|60.5|mus:103997175|vacuolar protein sorting-associated protein 13A/C	GO:0009536//plastid	-	-	gi|922466809|ref|XP_013633723.1|/0/PREDICTED: uncharacterized protein LOC106339456 isoform X2 [Brassica oleracea var. oleracea]	64.92	16.78	72.08	21.37	16.89	5.18	4.71	8.23
up-regulated in F103		Bo5g086790	Bo5g086790.1	178.5	18.34	20.86	18	42.79	13.55	24.4	13.48	11.51	98.32	24.73	46.21	-	cds chromosome:v2.1:C5:28265269:28265469:1 gene:Bo5g086790 gene_biotype:protein_coding transcript_biotype:protein_coding	-	GO:0043231//intracellular membrane-bounded organelle	-	GO:0009943//adaxial/abaxial axis specification;GO:0009799//specification of symmetry;GO:0045333//cellular respiration;GO:0009933//meristem structural organization;GO:0010073//meristem maintenance	gi|922488375|ref|XP_013584247.1|/8.02837e-16/PREDICTED: uncharacterized protein LOC106293118 [Brassica oleracea var. oleracea]	72.57	24.78	56.42	16.46	91.75	15.76	37.84	6.94
up-regulated in F103		Bo7g096650	Bo7g096650.1	5.16	21.18	11.51	12.48	25.58	9.49	8.18	27.92	12.85	47.6	90.46	58	-	cds chromosome:v2.1:C7:37373983:37374264:1 gene:Bo7g096650 gene_biotype:protein_coding transcript_biotype:protein_coding	-	GO:0043231//intracellular membrane-bounded organelle	-	GO:0006952//defense response;GO:0009657//plastid organization;GO:0006351//transcription, DNA-templated	gi|922524871|ref|XP_013596017.1|/4.07056e-44/PREDICTED: uncharacterized protein LOC106304168 [Brassica oleracea var. oleracea]	12.62	15.85	65.35	16.32	8.07	8.56	22.36	10.32
up-regulated in F103		Bo9g184830	Bo9g184830.1	92.21	36.18	38.8	47.21	58.98	37.56	49.15	29.06	32.72	201.94	101.14	119.06	-	cds chromosome:v2.1:C9:54433530:54433784:1 gene:Bo9g184830 gene_biotype:protein_coding transcript_biotype:protein_coding	-	GO:0043231//intracellular membrane-bounded organelle	-	-	gi|922556400|ref|XP_013606295.1|/2.88785e-42/PREDICTED: uncharacterized protein LOC106313102 [Brassica oleracea var. oleracea]	55.73	47.92	140.71	36.98	31.62	10.73	53.78	10.7
up-regulated in F103		Bo7g084170	Bo7g084170.1	35.87	19.78	13.38	9.42	27.46	2.34	9.26	6.39	3.03	44.06	19.69	24.68	-	cds chromosome:v2.1:C7:33021124:33021333:-1 gene:Bo7g084170 gene_biotype:protein_coding transcript_biotype:protein_coding	-	-	-	-	gi|923651880|ref|XP_013644684.1|/2.469e-25/PREDICTED: uncharacterized protein LOC106349288 [Brassica napus]	23.01	13.07	29.48	6.23	11.59	12.95	12.87	3.12
up-regulated in F103		Bo01968s010	Bo01968s010.1	0.01	0	0	0	6.04	0	0	6.88	0	82.25	172.88	131.29	-	cds scaffold:v2.1:Scaffold01968:2966:3434:-1 gene:Bo01968s010 gene_biotype:protein_coding transcript_biotype:protein_coding	K03626|1|3e-48|190|bna:106358210|nascent polypeptide-associated complex subunit alpha	-	-	-	gi|923680547|ref|XP_013653414.1|/1.75511e-47/PREDICTED: nascent polypeptide-associated complex subunit alpha-like protein 4 [Brassica napus]	0	2.01	128.81	2.29	0.01	3.49	45.37	3.97
up-regulated in F103		Bo9g059120	Bo9g059120.1	0	0.76	0.62	0.44	0	0.48	0.81	0	0	15.49	7.82	42	-	cds chromosome:v2.1:C9:17429641:17430782:-1 gene:Bo9g059120 gene_biotype:protein_coding transcript_biotype:protein_coding	K08176|1|0.0|641|bna:106364328|MFS transporter, PHS family, inorganic phosphate transporter	-	-	-	gi|922563150|ref|XP_013609877.1|/0/PREDICTED: probable inorganic phosphate transporter 1-3 isoform X2 [Brassica oleracea var. oleracea]	0.46	0.31	21.77	0.27	0.4	0.27	17.93	0.47
up-regulated in F103		Bo8g082280	Bo8g082280.1	15.72	22.71	28.24	4.35	5.63	3.67	4.83	5.4	6.47	31.25	31.23	26.16	ATPAP22	cds chromosome:v2.1:C8:28260433:28263534:-1 gene:Bo8g082280 gene_biotype:protein_coding transcript_biotype:protein_coding gene_symbol:ATPAP22 description:purple acid phosphatase 22 [Source:TAIR;Acc:AT3G52820](projected from arabidopsis_thaliana,AT3G52820)	K14407|1|2e-22|108|apro:F751_3712|cleavage stimulation factor subunit 2	-	GO:0043169//cation binding;GO:0004721//phosphoprotein phosphatase activity	GO:0009267//cellular response to starvation;GO:0006351//transcription, DNA-templated;GO:0009247//glycolipid biosynthetic process	gi|922549618|ref|XP_013602797.1|/0/PREDICTED: purple acid phosphatase 22 [Brassica oleracea var. oleracea]	22.22	4.55	29.55	5.57	6.27	1	2.93	0.83
up-regulated in F103		Bo1g078950	Bo1g078950.1	5.5	35.58	39.93	8.26	6.54	10.57	7.29	9.04	5.77	58.87	46.2	51.95	-	cds chromosome:v2.1:C1:23495727:23498064:-1 gene:Bo1g078950 gene_biotype:protein_coding transcript_biotype:protein_coding	K13126|1|1e-52|207|csl:COCSUDRAFT_56895|polyadenylate-binding protein;K12831|2|3e-13|77.0|csl:COCSUDRAFT_66269|splicing factor 3B subunit 4;K11294|3|2e-09|64.3|jcu:105641582|nucleolin	GO:0043231//intracellular membrane-bounded organelle	GO:0003676//nucleic acid binding	-	gi|922411862|ref|XP_013636189.1|/0/PREDICTED: polyadenylate-binding protein-interacting protein 10-like [Brassica oleracea var. oleracea]	27	8.46	52.34	7.37	18.75	2.02	6.34	1.64
up-regulated in F103		Bo5g132920	Bo5g132920.1	27.75	54.25	75.19	44.86	36.36	44.54	13.24	26.61	24.61	70.8	69.88	66.36	ATMRP7	cds chromosome:v2.1:C5:41361904:41369732:1 gene:Bo5g132920 gene_biotype:protein_coding transcript_biotype:protein_coding gene_symbol:ATMRP7 description:multidrug resistance-associated protein 7 [Source:TAIR;Acc:AT3G13100](projected from arabidopsis_thaliana,AT3G13100)	K05666|1|0.0|1819|bna:106390481|ATP-binding cassette, subfamily C (CFTR/MRP), member 2	GO:0031224//intrinsic component of membrane	GO:0017111//nucleoside-triphosphatase activity;GO:0032550;GO:0015405	GO:0009154//purine ribonucleotide catabolic process;GO:0044763;GO:0051234//establishment of localization	gi|674909476|emb|CDY23565.1|/0/BnaC05g40290D [Brassica napus]	52.4	41.92	69.01	21.49	23.77	4.82	2.34	7.21
up-regulated in F103		Bo7g093110	Bo7g093110.1	0	3.75	3.41	0	0	0	0	0	0	7.14	31.78	9.9	-	cds chromosome:v2.1:C7:35744032:35744999:1 gene:Bo7g093110 gene_biotype:protein_coding transcript_biotype:protein_coding	-	-	GO:0097159//organic cyclic compound binding	-	gi|923510949|ref|XP_013745333.1|/9.05584e-74/PREDICTED: uncharacterized protein At2g34160-like [Brassica napus]	2.39	0	16.27	0	2.07	0	13.5	0
up-regulated in F103		Bo8g004490	Bo8g004490.1	3.46	66.65	58.07	27.94	28.42	29.5	23.09	36.34	30.89	74.38	222.41	86.32	-	cds chromosome:v2.1:C8:937387:938933:-1 gene:Bo8g004490 gene_biotype:protein_coding transcript_biotype:protein_coding	K00430|1|3e-161|568|brp:103836536|peroxidase [EC:1.11.1.7]	-	-	-	gi|922549759|ref|XP_013602869.1|/3.98055e-170/PREDICTED: peroxidase 2-like [Brassica oleracea var. oleracea]	42.73	28.62	127.7	30.11	34.28	0.8	82.24	6.66
up-regulated in F103		Bo4g157500	Bo4g157500.1	0	0	0	0	0	0	0	0	0	0	5.36	13.38	-	cds chromosome:v2.1:C4:42985001:42985495:1 gene:Bo4g157500 gene_biotype:protein_coding transcript_biotype:protein_coding	K20782|1|5e-74|276|bna:106449943|hydroxyproline O-arabinosyltransferase [EC:2.4.2.58]	-	GO:0016740//transferase activity	-	gi|923619913|ref|XP_013747056.1|/3.19631e-73/PREDICTED: uncharacterized protein LOC106449943 [Brassica napus]	0	0	6.25	0	0	0	6.73	0
up-regulated in F103		Bo8g115230	Bo8g115230.1	2.04	52.64	56.55	34.25	25.71	28.56	41.91	32.97	34.26	79.2	224.92	82.14	-	cds chromosome:v2.1:C8:40661750:40663192:1 gene:Bo8g115230 gene_biotype:protein_coding transcript_biotype:protein_coding	K00430|1|2e-155|549|bna:106420072|peroxidase [EC:1.11.1.7]	-	-	-	gi|922550626|ref|XP_013603296.1|/6.37362e-178/PREDICTED: peroxidase 2-like [Brassica oleracea var. oleracea]	37.08	29.51	128.75	36.38	30.41	4.35	83.3	4.83
up-regulated in F103		Bo5g008900	Bo5g008900.1	23.35	19.06	21.79	3.4	4.95	3.45	4.63	16.38	7.96	47.77	38.53	45.56	-	cds chromosome:v2.1:C5:3160492:3162031:1 gene:Bo5g008900 gene_biotype:protein_coding transcript_biotype:protein_coding	-	GO:0043231//intracellular membrane-bounded organelle	-	GO:0009267//cellular response to starvation;GO:0006351//transcription, DNA-templated;GO:0009247//glycolipid biosynthetic process	gi|674938447|emb|CDX95073.1|/0/BnaC05g05980D [Brassica napus]	21.4	3.93	43.95	9.66	2.17	0.88	4.82	6.06
up-regulated in F103		Bo4g125580	Bo4g125580.1	35.13	53.83	51.93	27.16	28.35	25.5	34.42	30.96	36.84	126.91	109.66	109.8	-	cds chromosome:v2.1:C4:32588373:32591030:1 gene:Bo4g125580 gene_biotype:protein_coding transcript_biotype:protein_coding	K14003|1|0.0|808|bna:106390712|prolactin regulatory element-binding protein	GO:0043231//intracellular membrane-bounded organelle;GO:0016020//membrane	-	GO:0009626//plant-type hypersensitive response;GO:0009267//cellular response to starvation;GO:0015672//monovalent inorganic cation transport;GO:0015748;GO:0006605//protein targeting;GO:0015698//inorganic anion transport;GO:0016482//cytosolic transport;GO:0006865//amino acid transport	gi|922469701|ref|XP_013634625.1|/0/PREDICTED: SEC12-like protein 1 [Brassica oleracea var. oleracea]	46.96	27	115.46	34.07	10.29	1.43	9.92	2.96
up-regulated in F103		Bo2g030230	Bo2g030230.1	2.69	32.21	17.86	12.5	0.52	16.39	21.87	17.09	21.12	36.99	132.73	39.89	-	cds chromosome:v2.1:C2:8960643:8961826:-1 gene:Bo2g030230 gene_biotype:protein_coding transcript_biotype:protein_coding	K20412|1|3e-54|212|sot:102580826|peptidase inhibitor 16	-	-	GO:0010053//root epidermal cell differentiation	gi|922426978|ref|XP_013619531.1|/1.56433e-112/PREDICTED: pathogenesis-related protein PR-1-like [Brassica oleracea var. oleracea]	17.59	9.8	69.87	20.03	14.76	8.27	54.46	2.57
up-regulated in F103		Bo15746s010	Bo15746s010.1	1.89	15.9	3.43	0	8.08	0	13.63	0.01	0	39.36	15.11	32.76	-	cds scaffold:v2.1:Scaffold15746:170:361:1 gene:Bo15746s010 gene_biotype:protein_coding transcript_biotype:protein_coding	-	-	-	-	gi|923898597|ref|XP_013719846.1|/1.97513e-27/PREDICTED: uncharacterized protein LOC106423621 [Brassica napus]	7.07	2.69	29.08	4.55	7.68	4.66	12.54	7.87
up-regulated in F103		Bo6g087670	Bo6g087670.1	1.05	119.05	164.96	48.12	36.7	30.21	18.92	9.13	13.91	92.84	88.62	98.67	-	cds chromosome:v2.1:C6:27809674:27811475:1 gene:Bo6g087670 gene_biotype:protein_coding transcript_biotype:protein_coding	K10523|1|2e-33|144|vra:106757444|speckle-type POZ protein	GO:0005911//cell-cell junction	-	-	gi|922507393|ref|XP_013590362.1|/0/PREDICTED: probable inactive serine/threonine-protein kinase fnkC [Brassica oleracea var. oleracea]	95.02	38.34	93.38	13.99	84.56	9.07	5.05	4.9
up-regulated in F103		Bo2g012120	Bo2g012120.1	17.48	19.69	23.41	10.55	12.82	6.96	5.23	2.15	3.24	24.82	22.49	18.75	-	cds chromosome:v2.1:C2:3418289:3418747:-1 gene:Bo2g012120 gene_biotype:protein_coding transcript_biotype:protein_coding	-	-	-	-	gi|674942280|emb|CDX91030.1|/8.81849e-60/BnaC02g05670D [Brassica napus]	20.19	10.11	22.02	3.54	3	2.95	3.06	1.56
up-regulated in F103		Bo3g019770	Bo3g019770.1	54.46	76.51	56.47	79.39	51.46	79	27.01	21.15	26.45	118.71	139.48	96.37	-	cds chromosome:v2.1:C3:6832749:6835098:-1 gene:Bo3g019770 gene_biotype:protein_coding transcript_biotype:protein_coding	K00850|1|0.0|944|brp:103856808|6-phosphofructokinase 1 [EC:2.7.1.11]	GO:0043234//protein complex	GO:0008443//phosphofructokinase activity;GO:0032550	GO:0006796//phosphate-containing compound metabolic process;GO:0006007//glucose catabolic process	gi|922440674|ref|XP_013625348.1|/0/PREDICTED: ATP-dependent 6-phosphofructokinase 7-like [Brassica oleracea var. oleracea]	62.48	69.95	118.19	24.87	12.19	16.01	21.56	3.23
up-regulated in F103		Bo9g059100	Bo9g059100.1	13.07	27.17	28.83	23.91	13.69	17.67	19.05	15.19	21.01	68.62	59.64	81.19	-	cds chromosome:v2.1:C9:17419623:17421323:-1 gene:Bo9g059100 gene_biotype:protein_coding transcript_biotype:protein_coding	K08176|1|0.0|1023|bna:106364328|MFS transporter, PHS family, inorganic phosphate transporter	-	-	-	gi|922563185|ref|XP_013609896.1|/0/PREDICTED: probable inorganic phosphate transporter 1-3 [Brassica oleracea var. oleracea]	23.02	18.42	69.82	18.42	8.66	5.15	10.82	2.96
up-regulated in F103		Bo8g054160	Bo8g054160.1	503.26	144.08	106.98	126.92	194.39	111.94	73.32	64.2	108.19	447.08	101.3	188.85	-	cds chromosome:v2.1:C8:17806934:17807194:-1 gene:Bo8g054160 gene_biotype:protein_coding transcript_biotype:protein_coding	-	GO:0043231//intracellular membrane-bounded organelle	-	-	gi|922545902|ref|XP_013600740.1|/1.52227e-43/PREDICTED: uncharacterized protein LOC106308152 [Brassica oleracea var. oleracea]	251.44	144.42	245.74	81.9	218.87	43.92	179.77	23.22
up-regulated in F103		Bo9g059170	Bo9g059170.1	11.82	108.14	104.54	29.92	10.12	14.97	10.47	7.07	8	160.66	298.58	94.92	-	cds chromosome:v2.1:C9:17492953:17494657:1 gene:Bo9g059170 gene_biotype:protein_coding transcript_biotype:protein_coding	K08176|1|0.0|954|bna:106364328|MFS transporter, PHS family, inorganic phosphate transporter	-	-	-	gi|674881859|emb|CDY50480.1|/0/BnaC09g17610D [Brassica napus]	74.83	18.34	184.72	8.51	54.6	10.32	103.94	1.76
up-regulated in F103		Bo5g009150	Bo5g009150.1	0.25	12.45	12.94	9.51	4.32	8.79	3.05	2.68	2.12	9	33.98	16.98	-	cds chromosome:v2.1:C5:3293311:3294333:1 gene:Bo5g009150 gene_biotype:protein_coding transcript_biotype:protein_coding	K08794|1|9e-138|490|aly:ARALYDRAFT_888100|calcium/calmodulin-dependent protein kinase I [EC:2.7.11.17];K04515|3|3e-113|408|thj:104823765|calcium/calmodulin-dependent protein kinase (CaM kinase) II [EC:2.7.11.17]	GO:0043231//intracellular membrane-bounded organelle	GO:0004672//protein kinase activity;GO:0032550	GO:0006464//cellular protein modification process	gi|922482269|ref|XP_013638747.1|/4.0547e-154/PREDICTED: phosphoenolpyruvate carboxylase kinase 1 [Brassica oleracea var. oleracea]	8.55	7.54	19.99	2.62	7.19	2.81	12.76	0.47
up-regulated in F103		Bo6g120500	Bo6g120500.1	4.82	33.74	35.37	4.67	6.29	1.5	4.22	10.22	10	79.87	63.06	76.97	-	cds chromosome:v2.1:C6:37998079:37998924:-1 gene:Bo6g120500 gene_biotype:protein_coding transcript_biotype:protein_coding	K08176|1|3e-142|505|bna:106421598|MFS transporter, PHS family, inorganic phosphate transporter	GO:0031224//intrinsic component of membrane;GO:0009536//plastid	GO:0015114//phosphate ion transmembrane transporter activity	GO:0015698//inorganic anion transport;GO:0044763	gi|922508951|ref|XP_013590814.1|/1.40147e-151/PREDICTED: probable inorganic phosphate transporter 1-9 [Brassica oleracea var. oleracea]	24.64	4.15	73.3	8.15	17.19	2.44	8.99	3.4
up-regulated in F103		Bo6g068290	Bo6g068290.1	143.12	190.92	64.4	8.69	47.25	22.25	30.75	24.68	38.87	382.49	211.75	258.56	HAK5	cds chromosome:v2.1:C6:19537935:19540431:1 gene:Bo6g068290 gene_biotype:protein_coding transcript_biotype:protein_coding gene_symbol:HAK5 description:high affinity K+ transporter 5 [Source:TAIR;Acc:AT4G13420](projected from arabidopsis_thaliana,AT4G13420)	K03549|1|0.0|1038|bna:106409626|KUP system potassium uptake protein	-	GO:0022820//potassium ion symporter activity	GO:0034220//ion transmembrane transport;GO:0030001//metal ion transport	gi|922503139|ref|XP_013588825.1|/0/PREDICTED: potassium transporter 5 [Brassica oleracea var. oleracea]	132.81	26.06	284.27	31.43	63.89	19.56	88.23	7.12
up-regulated in F103		Bo1g147390	Bo1g147390.1	25.13	22.41	26.11	14.73	15.99	10.46	5.87	4.74	9.28	44.81	34.38	29.57	-	cds chromosome:v2.1:C1:41664367:41665275:-1 gene:Bo1g147390 gene_biotype:protein_coding transcript_biotype:protein_coding	-	GO:0043231//intracellular membrane-bounded organelle	-	-	gi|922407195|ref|XP_013616327.1|/2.7759e-164/PREDICTED: uncharacterized protein LOC106322744 [Brassica oleracea var. oleracea]	24.55	13.73	36.25	6.63	1.92	2.9	7.79	2.36
up-regulated in F103		Bo18727s010	Bo18727s010.1	0	0	0	0	0	0	0.05	0	0	3.92	11.16	4.34	-	cds scaffold:v2.1:Scaffold18727:73:366:1 gene:Bo18727s010 gene_biotype:protein_coding transcript_biotype:protein_coding	K08176|1|4e-46|183|bna:106410941|MFS transporter, PHS family, inorganic phosphate transporter	-	-	-	gi|923862632|ref|XP_013707029.1|/2.1324e-45/PREDICTED: inorganic phosphate transporter 1-4-like [Brassica napus]	0	0	6.47	0.02	0	0	4.06	0.03
up-regulated in F103		Bo9g110920	Bo9g110920.1	57.74	8.76	11.13	1.3	6.68	4.07	0	7.87	0	110.1	92.55	112.03	-	cds chromosome:v2.1:C9:35418523:35418771:-1 gene:Bo9g110920 gene_biotype:protein_coding transcript_biotype:protein_coding	K13126|1|1e-26|118|bna:106358331|polyadenylate-binding protein	-	GO:0036094//small molecule binding;GO:0003676//nucleic acid binding	-	gi|923504786|ref|XP_013653579.1|/8.49106e-26/PREDICTED: polyadenylate-binding protein 2-like [Brassica napus]	25.88	4.02	104.89	2.62	27.62	2.69	10.73	4.54
up-regulated in F103		Bo2g161510	Bo2g161510.1	3.41	16.86	16	2.2	1.79	2.15	2.38	7.93	8.24	68.36	59.99	55.65	-	cds chromosome:v2.1:C2:50803363:50806975:-1 gene:Bo2g161510 gene_biotype:protein_coding transcript_biotype:protein_coding	K04733|1|1e-171|604|rcu:8289642|interleukin-1 receptor-associated kinase 4 [EC:2.7.11.1];K04730|2|7e-144|512|bvg:104888377|interleukin-1 receptor-associated kinase 1 [EC:2.7.11.1];K17609|5|1e-117|425|eus:EUTSA_v10026931mg|nucleoredoxin [EC:1.8.1.8]	GO:0043234//protein complex;GO:0009536//plastid;GO:0016020//membrane	GO:0032550;GO:0004672//protein kinase activity;GO:0019787//ubiquitin-like protein transferase activity	GO:0032446//protein modification by small protein conjugation;GO:0006796//phosphate-containing compound metabolic process	gi|922426662|ref|XP_013619378.1|/0/PREDICTED: U-box domain-containing protein 52 [Brassica oleracea var. oleracea]	12.09	2.05	61.33	6.18	7.53	0.22	6.46	3.3
up-regulated in F103		Bo8g037950	Bo8g037950.1	4.65	6.74	4.32	4.91	3.76	3.05	4.29	7.07	7.24	27.08	51.94	19.75	-	cds chromosome:v2.1:C8:13127582:13129114:-1 gene:Bo8g037950 gene_biotype:protein_coding transcript_biotype:protein_coding description:Major facilitator superfamily protein [Source:TAIR;Acc:AT1G30560](projected from arabidopsis_thaliana,AT1G30560)	K13783|1|0.0|1016|brp:103833432|MFS transporter, OPA family, solute carrier family 37 (glycerol-3-phosphate transporter), member 1/2	GO:0031224//intrinsic component of membrane	-	GO:0051234//establishment of localization;GO:0044763	gi|922550848|ref|XP_013603404.1|/0/PREDICTED: putative glycerol-3-phosphate transporter 3 [Brassica oleracea var. oleracea]	5.24	3.91	32.92	6.2	1.31	0.94	16.87	1.66
up-regulated in F103		Bo7g114280	Bo7g114280.1	5.32	61.67	82.3	125.65	52.65	110.95	36.15	43.93	41.8	122	147.28	107.37	-	cds chromosome:v2.1:C7:45337708:45342132:-1 gene:Bo7g114280 gene_biotype:protein_coding transcript_biotype:protein_coding	K01535|1|0.0|1009|bna:106441028|H+-transporting ATPase [EC:3.6.3.6]	-	-	-	gi|922518902|ref|XP_013594021.1|/0/PREDICTED: ATPase 2, plasma membrane-type-like isoform X2 [Brassica oleracea var. oleracea]	49.76	96.42	125.55	40.63	39.85	38.61	20.19	4.02
up-regulated in F103		Bo9g166210	Bo9g166210.1	12.03	104.48	115.63	43.38	41.58	71.03	29.62	29.23	29.42	66.2	155.06	89.3	-	cds chromosome:v2.1:C9:49204284:49205937:1 gene:Bo9g166210 gene_biotype:protein_coding transcript_biotype:protein_coding	K15102|1|0.0|677|bna:106418373|solute carrier family 25 (mitochondrial phosphate transporter), member 3	GO:0031224//intrinsic component of membrane;GO:0030312//external encapsulating structure;GO:0019866//organelle inner membrane;GO:0009536//plastid	-	GO:0006007//glucose catabolic process;GO:0006970//response to osmotic stress;GO:0051234//establishment of localization	gi|922556041|ref|XP_013606111.1|/0/PREDICTED: mitochondrial phosphate carrier protein 3, mitochondrial [Brassica oleracea var. oleracea]	77.38	52	103.52	29.42	56.87	16.51	46.11	0.2
up-regulated in F103		Bo1g036960	Bo1g036960.1	0	0	0	0	0	0	0	0	0	41.68	25.42	19.49	-	cds chromosome:v2.1:C1:10948323:10948673:1 gene:Bo1g036960 gene_biotype:protein_coding transcript_biotype:protein_coding	-	GO:0043231//intracellular membrane-bounded organelle;GO:0030312//external encapsulating structure	-	-	gi|922410247|ref|XP_013625162.1|/1.21899e-56/PREDICTED: uncharacterized protein LOC106331369 [Brassica oleracea var. oleracea]	0	0	28.86	0	0	0	11.49	0
up-regulated in F103		Bo2g028910	Bo2g028910.1	3.2	9.93	10.51	6.65	6.58	7.91	3.92	6.12	13.23	33.65	46.8	30.96	-	cds chromosome:v2.1:C2:8696405:8696671:1 gene:Bo2g028910 gene_biotype:protein_coding transcript_biotype:protein_coding	-	-	-	-	gi|922427333|ref|XP_013619704.1|/1.86275e-17/PREDICTED: transcription factor bHLH82-like [Brassica oleracea var. oleracea]	7.88	7.05	37.14	7.76	4.06	0.75	8.48	4.87
up-regulated in F103		Bo7g114710	Bo7g114710.1	0	5.66	2.93	2.97	0.79	1.47	2.19	0.73	0.38	7.14	36.04	8.55	-	cds chromosome:v2.1:C7:45614506:45614817:-1 gene:Bo7g114710 gene_biotype:protein_coding transcript_biotype:protein_coding	-	-	-	-	gi|922529575|ref|XP_013597133.1|/4.40571e-11/PREDICTED: uncharacterized protein LOC106305298 [Brassica oleracea var. oleracea]	2.86	1.74	17.24	1.1	2.83	1.12	16.29	0.96
up-regulated in F103		Bo7g088780	Bo7g088780.1	1.41	8.89	6.47	0.27	0.29	0.54	0.27	1.61	0.84	7.58	24.8	10.86	-	cds chromosome:v2.1:C7:34233948:34235057:1 gene:Bo7g088780 gene_biotype:protein_coding transcript_biotype:protein_coding	-	-	-	GO:0051955	gi|674948149|emb|CDX85300.1|/1.94364e-62/BnaC07g26110D [Brassica napus]	5.59	0.37	14.41	0.91	3.82	0.15	9.14	0.67
up-regulated in F103		Bo5g002530	Bo5g002530.1	24.26	89.37	105.17	11.46	15.23	19.95	25.09	10.3	7.64	47.63	48.89	52.88	-	cds chromosome:v2.1:C5:292786:293581:-1 gene:Bo5g002530 gene_biotype:protein_coding transcript_biotype:protein_coding	K14496|1|3e-105|380|bna:106397289|abscisic acid receptor PYR/PYL family	-	GO:0019840//isoprenoid binding	GO:0009755//hormone-mediated signaling pathway	gi|922487141|ref|XP_013583876.1|/5.53397e-105/PREDICTED: abscisic acid receptor PYL9 [Brassica oleracea var. oleracea]	72.93	15.55	49.8	14.34	42.89	4.25	2.74	9.4
up-regulated in F103		Bo7g065380	Bo7g065380.1	41.96	166.57	218.06	83.92	63.61	66.31	92.51	67.84	91.04	255.93	292.67	246.53	-	cds chromosome:v2.1:C7:25015636:25017724:-1 gene:Bo7g065380 gene_biotype:protein_coding transcript_biotype:protein_coding	K08176|1|0.0|1011|bna:106356529|MFS transporter, PHS family, inorganic phosphate transporter	GO:0031224//intrinsic component of membrane	GO:0015291//secondary active transmembrane transporter activity	GO:0044763;GO:0015698//inorganic anion transport	gi|922522372|ref|XP_013595257.1|/0/PREDICTED: probable inorganic phosphate transporter 1-3 [Brassica oleracea var. oleracea]	142.2	71.28	265.04	83.8	90.54	11.03	24.38	13.84
up-regulated in F103		Bo4g045270	Bo4g045270.1	16.55	6.95	8.8	0.35	2.76	3.11	1.87	2.13	4.69	16.11	37.88	8.85	-	cds chromosome:v2.1:C4:10208384:10210306:-1 gene:Bo4g045270 gene_biotype:protein_coding transcript_biotype:protein_coding	K03841|1|3e-156|551|brp:103867569|fructose-1,6-bisphosphatase I [EC:3.1.3.11]	GO:0044424	GO:0043169//cation binding;GO:0050308//sugar-phosphatase activity	GO:0044238//primary metabolic process	gi|674913675|emb|CDY19443.1|/6.02744e-161/BnaC04g11560D [Brassica napus]	10.77	2.07	20.95	2.9	5.09	1.5	15.11	1.56
up-regulated in F103		Bo4g195910	Bo4g195910.1	30.51	56.28	65.45	13.63	15.37	10.07	10.38	14.88	13.56	78.23	76.3	64.7	-	cds chromosome:v2.1:C4:53101212:53104857:1 gene:Bo4g195910 gene_biotype:protein_coding transcript_biotype:protein_coding	K04733|1|2e-177|624|pvu:PHAVU_010G100900g|interleukin-1 receptor-associated kinase 4 [EC:2.7.11.1]	GO:0043234//protein complex;GO:0016020//membrane	GO:0004672//protein kinase activity;GO:0019787//ubiquitin-like protein transferase activity;GO:0032550	GO:0050896//response to stimulus;GO:0006796//phosphate-containing compound metabolic process;GO:0032446//protein modification by small protein conjugation	gi|922477595|ref|XP_013637162.1|/0/PREDICTED: U-box domain-containing protein 33-like [Brassica oleracea var. oleracea]	50.75	13.02	73.08	12.94	18.12	2.7	7.32	2.31
up-regulated in F103		Bo3g001530	Bo3g001530.1	98.14	228.2	266.82	69.32	51.41	54.29	60.15	53.45	50.88	193.23	235.49	175.17	-	cds chromosome:v2.1:C3:234021:236558:1 gene:Bo3g001530 gene_biotype:protein_coding transcript_biotype:protein_coding	K06119|1|0.0|867|bna:106433829|sulfoquinovosyltransferase [EC:2.4.1.-]	GO:0009526//plastid envelope	GO:0008194//UDP-glycosyltransferase activity	GO:0006633//fatty acid biosynthetic process;GO:0006779//porphyrin-containing compound biosynthetic process;GO:0009267//cellular response to starvation;GO:0006090//pyruvate metabolic process;GO:0019758;GO:0009247//glycolipid biosynthetic process;GO:0016109	gi|922431769|ref|XP_013621983.1|/0/PREDICTED: sulfoquinovosyl transferase SQD2-like [Brassica oleracea var. oleracea]	197.72	58.34	201.3	54.83	88.37	9.62	30.96	4.79
up-regulated in F103		Bo7g082690	Bo7g082690.1	143.74	31.61	28.32	21.12	29.71	17.7	6.05	4.86	10.81	129.27	40.72	56.62	-	cds chromosome:v2.1:C7:32663911:32664548:-1 gene:Bo7g082690 gene_biotype:protein_coding transcript_biotype:protein_coding	-	-	GO:0005488//binding	-	gi|922532024|ref|XP_013597745.1|/7.56401e-69/PREDICTED: uncharacterized protein LOC106305880 [Brassica oleracea var. oleracea]	67.89	22.84	75.54	7.24	65.71	6.19	47.21	3.15
up-regulated in F103		Bo6g120510	Bo6g120510.1	4.41	25.54	21.54	4.36	3.66	2.08	5.75	8.04	6.64	58.79	43.29	53.18	-	cds chromosome:v2.1:C6:38004977:38005953:-1 gene:Bo6g120510 gene_biotype:protein_coding transcript_biotype:protein_coding	K08176|1|8e-128|456|bna:106421598|MFS transporter, PHS family, inorganic phosphate transporter	GO:0031224//intrinsic component of membrane;GO:0009536//plastid	GO:0015114//phosphate ion transmembrane transporter activity	GO:0015698//inorganic anion transport;GO:0044763	gi|922508951|ref|XP_013590814.1|/4.07366e-132/PREDICTED: probable inorganic phosphate transporter 1-9 [Brassica oleracea var. oleracea]	17.16	3.37	51.75	6.81	11.22	1.17	7.85	1.15
down-regulated in C6	70	Bo9g123330	Bo9g123330.1	1.34	9.81	3.82	49.4	17.26	98.83	6.72	2.8	10.21	1.2	0.48	2.09	-	cds chromosome:v2.1:C9:38961607:38962569:-1 gene:Bo9g123330 gene_biotype:protein_coding transcript_biotype:protein_coding	K05953|1|0.0|640|bna:106379334|nicotianamine synthase [EC:2.5.1.43]	-	GO:0016765//transferase activity, transferring alkyl or aryl (other than methyl) groups	GO:0034614//cellular response to reactive oxygen species;GO:0048229//gametophyte development;GO:0010039//response to iron ion;GO:0010232//vascular transport;GO:0018130;GO:0009723//response to ethylene;GO:0000904//cell morphogenesis involved in differentiation	gi|922562048|ref|XP_013609337.1|/0/PREDICTED: nicotianamine synthase 2-like [Brassica oleracea var. oleracea]	4.99	55.16	1.26	6.58	4.35	41.09	0.81	3.71
down-regulated in C6		Bo1g095850	Bo1g095850.1	8	8.94	40.94	69.33	315.08	58.92	20.59	330.76	31.64	151.77	42.8	48.35	-	cds chromosome:v2.1:C1:28349481:28350877:1 gene:Bo1g095850 gene_biotype:protein_coding transcript_biotype:protein_coding	-	-	-	-	gi|674929542|emb|CDY03798.1|/7.82843e-108/BnaC01g29150D [Brassica napus]	19.29	147.78	80.97	127.66	18.75	144.98	61.37	175.97
down-regulated in C6		Bo6g091440	Bo6g091440.1	4.49	1.33	3.81	50.06	48.27	7.05	0.72	1.29	1.97	2.69	0	0.44	-	cds chromosome:v2.1:C6:28328760:28329185:1 gene:Bo6g091440 gene_biotype:protein_coding transcript_biotype:protein_coding	K01025|1|3e-41|167|eus:EUTSA_v10018813mg|;K11821|2|7e-39|136|bna:106354325|desulfoglucosinolate sulfotransferase A/B/C [EC:2.8.2.-]	-	-	-	gi|923841955|ref|XP_013701137.1|/2.58179e-71/PREDICTED: cytosolic sulfotransferase 18-like [Brassica napus]	3.21	35.13	1.04	1.33	1.66	24.33	1.44	0.63
down-regulated in C6		Bo1g019350	Bo1g019350.1	2.99	1.81	4.62	57.24	45.58	7.96	6.57	39.57	34.4	2.62	31.9	17.75	-	cds chromosome:v2.1:C1:6732167:6732903:1 gene:Bo1g019350 gene_biotype:protein_coding transcript_biotype:protein_coding	K01611|1|4e-27|121|bna:106350872|S-adenosylmethionine decarboxylase [EC:4.1.1.50]	-	-	-	gi|674889243|emb|CDY43439.1|/2.82971e-36/BnaAnng07110D [Brassica napus]	3.14	36.93	17.42	26.85	1.41	25.75	14.64	17.75
down-regulated in C6		Bo1g097920	Bo1g097920.1	5.26	1.71	32.95	47.36	265.03	39.13	15.98	123.02	20.64	55.42	35.7	31.05	-	cds chromosome:v2.1:C1:28449803:28450122:1 gene:Bo1g097920 gene_biotype:protein_coding transcript_biotype:protein_coding	-	-	-	-	gi|674929550|emb|CDY03806.1|/1.72044e-31/BnaC01g29230D [Brassica napus]	13.31	117.17	40.72	53.21	17.1	128.11	12.94	60.5
down-regulated in C6		Bo4g074360	Bo4g074360.1	0.37	1.18	3.03	17.64	57.35	12.09	27.4	108.34	91.01	83.58	118.65	100.63	-	cds chromosome:v2.1:C4:16018392:16019398:1 gene:Bo4g074360 gene_biotype:protein_coding transcript_biotype:protein_coding	K02865|1|4e-107|387|bna:106396506|large subunit ribosomal protein L10Ae	GO:0009536//plastid;GO:0015934//large ribosomal subunit;GO:0005911//cell-cell junction;GO:0016020//membrane	GO:0003676//nucleic acid binding;GO:0005198//structural molecule activity	GO:0003002//regionalization;GO:0044767//single-organism developmental process;GO:0010467//gene expression	gi|685331572|ref|XP_009103604.1|/1.83186e-106/PREDICTED: 60S ribosomal protein L10a-2-like [Brassica rapa]	1.53	29.03	100.95	75.58	1.36	24.69	17.54	42.62
down-regulated in C6		Bo7g005200	Bo7g005200.1	0	0	0.37	21.04	8.49	1.15	0	0	0	0.39	0	0	-	cds chromosome:v2.1:C7:1225104:1225529:-1 gene:Bo7g005200 gene_biotype:protein_coding transcript_biotype:protein_coding	K02965|1|9e-29|125|ath:AT5G47320|small subunit ribosomal protein S19;K12741|3|9e-26|115|egr:104419421|heterogeneous nuclear ribonucleoprotein A1/A3	-	GO:0036094//small molecule binding;GO:0097159//organic cyclic compound binding	-	gi|922519880|ref|XP_013594304.1|/8.68049e-55/PREDICTED: glycine-rich RNA-binding protein 2, mitochondrial-like [Brassica oleracea var. oleracea]	0.12	10.23	0.13	0	0.21	10.06	0.23	0
down-regulated in C6		Bo3g027930	Bo3g027930.1	0	0	1.47	23.74	29.96	1.47	3.87	12.07	13.51	13.12	36.26	14.15	-	cds chromosome:v2.1:C3:10608556:10610939:1 gene:Bo3g027930 gene_biotype:protein_coding transcript_biotype:protein_coding	K12181|1|3e-85|314|brp:103863564|COP9 signalosome complex subunit 8	GO:0043231//intracellular membrane-bounded organelle;GO:0043234//protein complex	GO:0004175//endopeptidase activity	GO:0009725//response to hormone;GO:0000338//protein deneddylation;GO:0043623//cellular protein complex assembly;GO:0006605//protein targeting;GO:0009639//response to red or far red light	gi|922436685|ref|XP_013623921.1|/2.36594e-109/PREDICTED: COP9 signalosome complex subunit 8-like [Brassica oleracea var. oleracea]	0.49	18.39	21.18	9.82	0.85	14.98	13.07	5.2
down-regulated in C6		Bo05435s010	Bo05435s010.1	0.79	0.71	4.24	44.78	41.71	12.83	0	0	0	0.81	0.92	0	-	cds scaffold:v2.1:Scaffold05435:3:765:-1 gene:Bo05435s010 gene_biotype:protein_coding transcript_biotype:protein_coding	K07374|1|1e-103|376|cam:101502988|tubulin alpha	GO:0005911//cell-cell junction;GO:0015630//microtubule cytoskeleton;GO:0043234//protein complex;GO:0030312//external encapsulating structure;GO:0044444//cytoplasmic part	GO:0005198//structural molecule activity;GO:0032550;GO:0017111//nucleoside-triphosphatase activity	GO:0006928//movement of cell or subcellular component;GO:0010038//response to metal ion;GO:0043623//cellular protein complex assembly;GO:0009154//purine ribonucleotide catabolic process	gi|763816526|gb|KJB83378.1|/2.14843e-103/hypothetical protein B456_013G244600 [Gossypium raimondii]	1.91	33.11	0.58	0	2.02	17.63	0.5	0
down-regulated in C6		Bo5g057300	Bo5g057300.1	0.31	0.31	5.96	190.68	2.56	9.28	52.48	225.71	253.47	178.42	132.47	152.13	-	cds chromosome:v2.1:C5:18400643:18401400:-1 gene:Bo5g057300 gene_biotype:protein_coding transcript_biotype:protein_coding description:Apoptosis inhibitory protein 5 (API5) [Source:TAIR;Acc:AT1G29030](projected from arabidopsis_thaliana,AT1G29030)	-	GO:0044444//cytoplasmic part;GO:0005911//cell-cell junction	-	-	gi|923741436|ref|XP_013671369.1|/1.96672e-43/PREDICTED: uncharacterized protein LOC106375903 isoform X2 [Brassica napus]	2.19	67.51	154.34	177.22	3.26	106.72	23.05	108.92
down-regulated in C6		Bo1g053110	Bo1g053110.1	0	0	0.41	23.73	13.47	2.69	0	0	0	0	0	0	-	cds chromosome:v2.1:C1:15116422:15118024:-1 gene:Bo1g053110 gene_biotype:protein_coding transcript_biotype:protein_coding	K13199|1|2e-93|343|bna:106375896|plasminogen activator inhibitor 1 RNA-binding protein	-	-	-	gi|922414845|ref|XP_013592428.1|/2.78004e-94/PREDICTED: plasminogen activator inhibitor 1 RNA-binding protein [Brassica oleracea var. oleracea]	0.14	13.3	0	0	0.24	10.52	0	0
down-regulated in C6		Bo8g058540	Bo8g058540.1	0.71	9.71	9.96	109.42	50.05	16.67	2.81	2.45	4.62	1.68	35.64	4.67	-	cds chromosome:v2.1:C8:18893926:18895105:1 gene:Bo8g058540 gene_biotype:protein_coding transcript_biotype:protein_coding	K01648|1|2e-23|107|crb:CARUB_v10009231mg|ATP citrate (pro-S)-lyase [EC:2.3.3.8]	GO:0043234//protein complex;GO:0044444//cytoplasmic part	GO:0046912//transferase activity, transferring acyl groups, acyl groups converted into alkyl on transfer;GO:0032550	GO:0006084//acetyl-CoA metabolic process;GO:0006605//protein targeting	gi|727605412|ref|XP_010475776.1|/1.50971e-22/PREDICTED: ATP-citrate synthase alpha chain protein 3-like [Camelina sativa]	6.79	58.71	14	3.29	5.27	46.98	18.8	1.16
down-regulated in C6		Bo2g099050	Bo2g099050.1	0	1.46	2.85	12.95	23.14	28.32	0.84	3.4	1.64	1.47	3.29	2.41	-	cds chromosome:v2.1:C2:28197359:28199284:1 gene:Bo2g099050 gene_biotype:protein_coding transcript_biotype:protein_coding	K03695|1|6e-27|123|egr:104416563|ATP-dependent Clp protease ATP-binding subunit ClpB	-	-	GO:0010038//response to metal ion	gi|922427355|ref|XP_013619716.1|/0/PREDICTED: aluminum-activated malate transporter 10-like [Brassica oleracea var. oleracea]	1.44	21.47	2.39	1.96	1.43	7.82	0.91	1.31
down-regulated in C6		Bo4g046120	Bo4g046120.1	0	0	1.4	51.13	0	2.25	3.35	10.37	13.45	6.68	7.72	4.47	-	cds chromosome:v2.1:C4:10914583:10914978:-1 gene:Bo4g046120 gene_biotype:protein_coding transcript_biotype:protein_coding	K04506|1|2e-09|61.6|aly:ARALYDRAFT_356210|E3 ubiquitin-protein ligase SIAH1 [EC:2.3.2.27]	-	-	-	gi|674905560|emb|CDY27499.1|/1.11845e-70/BnaC04g51400D [Brassica napus]	0.47	17.79	6.29	9.06	0.81	28.89	1.66	5.18
down-regulated in C6		Bo7g084220	Bo7g084220.1	25.01	33.04	45.55	274.73	214.87	121.4	78.59	79.49	77.36	45.48	43.71	42.05	-	cds chromosome:v2.1:C7:33035254:33036555:-1 gene:Bo7g084220 gene_biotype:protein_coding transcript_biotype:protein_coding	K10457|1|2e-08|61.6|cic:CICLE_v10011220mg|kelch-like protein 20	GO:0043231//intracellular membrane-bounded organelle	-	GO:0015698//inorganic anion transport;GO:0010035//response to inorganic substance;GO:0009690//cytokinin metabolic process;GO:0000041//transition metal ion transport;GO:0009267//cellular response to starvation	gi|922524665|ref|XP_013595986.1|/0/PREDICTED: F-box/kelch-repeat protein At3g27150 isoform X1 [Brassica oleracea var. oleracea]	34.53	203.67	43.75	78.48	10.35	77.28	1.72	1.07
down-regulated in C6		Bo6g077230	Bo6g077230.1	0	0	1.49	79.45	64.04	8.7	1.48	1.73	3.35	2.41	2.88	1.31	-	cds chromosome:v2.1:C6:22904870:22905394:-1 gene:Bo6g077230 gene_biotype:protein_coding transcript_biotype:protein_coding	-	-	-	-	gi|922513499|ref|XP_013592260.1|/5.25064e-68/PREDICTED: uncharacterized protein LOC106300623 [Brassica oleracea var. oleracea]	0.5	50.73	2.2	2.19	0.86	37.21	0.81	1.02
down-regulated in C6		Bo3g065190	Bo3g065190.1	0	2.69	3.3	34.49	22.24	34.68	4.07	6.69	4.46	0.53	0.93	1.86	-	cds chromosome:v2.1:C3:25079194:25081681:1 gene:Bo3g065190 gene_biotype:protein_coding transcript_biotype:protein_coding	K06892|1|0.0|720|bna:106382146|feruloyl-CoA ortho-hydroxylase [EC:1.14.11.-]	-	GO:0016705//oxidoreductase activity, acting on paired donors, with incorporation or reduction of molecular oxygen	GO:0044710	gi|922447890|ref|XP_013627538.1|/0/PREDICTED: feruloyl CoA ortho-hydroxylase 2-like [Brassica oleracea var. oleracea]	2	30.47	1.11	5.07	1.76	7.13	0.68	1.41
down-regulated in C6		Bo5g057190	Bo5g057190.1	7.91	32.16	24.86	127.71	50.23	211.65	20.16	13.06	16.18	12	24.11	19.55	-	cds chromosome:v2.1:C5:18335987:18337494:1 gene:Bo5g057190 gene_biotype:protein_coding transcript_biotype:protein_coding description:HXXXD-type acyl-transferase family protein [Source:TAIR;Acc:AT1G28680](projected from arabidopsis_thaliana,AT1G28680)	K15400|1|6e-68|259|cam:101506221|omega-hydroxypalmitate O-feruloyl transferase [EC:2.3.1.188];K20240|3|4e-60|233|thj:104819827|spermidine dicoumaroyl transferase [EC:2.3.1.249]	-	GO:0016747//transferase activity, transferring acyl groups other than amino-acyl groups	GO:0009813//flavonoid biosynthetic process;GO:0033554//cellular response to stress;GO:0009814//defense response, incompatible interaction	gi|922481009|ref|XP_013638333.1|/0/PREDICTED: spermidine coumaroyl CoA acyltransferase [Brassica oleracea var. oleracea]	21.64	129.86	18.55	16.47	12.44	80.73	6.12	3.56
down-regulated in C6		Bo2g117970	Bo2g117970.1	0.08	8.57	16.25	78.18	91.9	10.95	37.23	169.57	139.29	118.27	162.94	119.84	-	cds chromosome:v2.1:C2:36275428:36277505:-1 gene:Bo2g117970 gene_biotype:protein_coding transcript_biotype:protein_coding	K16292|1|3e-132|473|ppp:PHYPADRAFT_204314|KDEL-tailed cysteine endopeptidase [EC:3.4.22.-];K01365|3|7e-118|425|bna:106439437|cathepsin L [EC:3.4.22.15]	-	GO:0070011//peptidase activity, acting on L-amino acid peptides	GO:0019538//protein metabolic process	gi|922430858|ref|XP_013621501.1|/0/PREDICTED: cysteine proteinase RD21a-like [Brassica oleracea var. oleracea]	8.3	60.34	133.68	115.36	8.09	43.32	25.35	69.34
down-regulated in C6		Bo5g055780	Bo5g055780.1	135.76	27.86	69.15	511.53	862.93	113.14	362.36	884.53	1300.51	2172.17	461.96	1336.85	DYL1	cds chromosome:v2.1:C5:17928093:17928499:-1 gene:Bo5g055780 gene_biotype:protein_coding transcript_biotype:protein_coding gene_symbol:DYL1 description:dormancy-associated protein-like 1 [Source:TAIR;Acc:AT1G28330](projected from arabidopsis_thaliana,AT1G28330)	-	GO:0043231//intracellular membrane-bounded organelle	-	GO:0034285;GO:0009746	gi|685357907|ref|XP_009113675.1|/1.53581e-43/PREDICTED: auxin-repressed 12.5 kDa protein [Brassica rapa]	77.59	495.87	1323.66	849.13	54.44	375.14	855.18	470.08
down-regulated in C6		Bo7g111600	Bo7g111600.1	0.4	58.88	36.7	207.09	73.75	298.54	25.57	7.47	14.18	11.56	11.3	15.55	-	cds chromosome:v2.1:C7:44388797:44390184:1 gene:Bo7g111600 gene_biotype:protein_coding transcript_biotype:protein_coding	K13066|1|9e-165|580|aly:ARALYDRAFT_495497|caffeic acid 3-O-methyltransferase [EC:2.1.1.68];K05279|3|3e-163|575|gmx:100806525|flavonol 3-O-methyltransferase [EC:2.1.1.76]	GO:0043231//intracellular membrane-bounded organelle;GO:0005911//cell-cell junction;GO:0044444//cytoplasmic part;GO:0016020//membrane	GO:0008171//O-methyltransferase activity;GO:0005515//protein binding;GO:0008757//S-adenosylmethionine-dependent methyltransferase activity	GO:0006575//cellular modified amino acid metabolic process;GO:0051553//flavone biosynthetic process;GO:0006595//polyamine metabolic process;GO:0006694//steroid biosynthetic process;GO:0006950//response to stress	gi|922525684|ref|XP_013596208.1|/0/PREDICTED: flavone 3'-O-methyltransferase 1-like [Brassica oleracea var. oleracea]	31.99	193.13	12.8	15.74	29.52	113.04	2.38	9.15
down-regulated in C6		Bo5g043430	Bo5g043430.1	0	0.08	1.28	29.59	16.92	1.95	2.62	13.2	24.49	17.23	2.41	20.02	-	cds chromosome:v2.1:C5:14576233:14578174:-1 gene:Bo5g043430 gene_biotype:protein_coding transcript_biotype:protein_coding	K19600|1|4e-89|329|cic:CICLE_v10001261mg|tubby-related protein 1	-	-	-	gi|922482928|ref|XP_013638949.1|/0/PREDICTED: tubby-like F-box protein 10 [Brassica oleracea var. oleracea]	0.45	16.15	13.22	13.44	0.72	13.84	9.47	10.94
down-regulated in C6		Bo3g090120	Bo3g090120.1	0	3.72	4.57	124.65	53.13	9.18	7.66	3.6	2.76	1.04	0.76	3.06	-	cds chromosome:v2.1:C3:32867093:32867759:1 gene:Bo3g090120 gene_biotype:protein_coding transcript_biotype:protein_coding	-	GO:0043231//intracellular membrane-bounded organelle	-	GO:0006950//response to stress	gi|922447167|ref|XP_013627333.1|/4.67106e-77/PREDICTED: MLP-like protein 165 [Brassica oleracea var. oleracea]	2.76	62.32	1.62	4.67	2.43	58.28	1.25	2.62
down-regulated in C6		Bo5g045270	Bo5g045270.1	0	0	1.72	22.5	18.65	2.52	7.63	29.09	27.08	28.47	28.49	25.08	-	cds chromosome:v2.1:C5:15317078:15318620:1 gene:Bo5g045270 gene_biotype:protein_coding transcript_biotype:protein_coding	K12733|1|6e-11|68.6|ota:Ot03g03370|peptidyl-prolyl cis-trans isomerase-like 1 [EC:5.2.1.8];K10598|3|2e-10|66.6|apro:F751_5697|peptidyl-prolyl cis-trans isomerase-like 2 [EC:5.2.1.8];K12736|4|2e-10|66.6|ats:F775_06552|peptidylprolyl isomerase domain and WD repeat-containing protein 1 [EC:5.2.1.8]	GO:0043231//intracellular membrane-bounded organelle	GO:0016859//cis-trans isomerase activity	GO:0018208//peptidyl-proline modification	gi|922488573|ref|XP_013584303.1|/1.14776e-125/PREDICTED: peptidyl-prolyl cis-trans isomerase CYP23 [Brassica oleracea var. oleracea]	0.57	14.56	27.35	21.27	0.99	10.6	1.96	11.85
down-regulated in C6		Bo2g155240	Bo2g155240.1	0	0	0.78	40	0.42	2.33	0	0.39	0	0	0.82	0.41	-	cds chromosome:v2.1:C2:48371476:48371855:-1 gene:Bo2g155240 gene_biotype:protein_coding transcript_biotype:protein_coding	K09338|1|2e-38|158|brp:103829817|homeobox-leucine zipper protein	-	-	-	gi|923854013|ref|XP_013704400.1|/2.50544e-54/PREDICTED: glutathione S-transferase T2-like [Brassica napus]	0.26	14.25	0.41	0.13	0.45	22.32	0.41	0.23
down-regulated in C6		Bo5g002390	Bo5g002390.1	0	13.2	7.54	59.07	32.31	78.05	10.52	2.31	8.51	0.44	0.05	0.82	-	cds chromosome:v2.1:C5:231199:234520:-1 gene:Bo5g002390 gene_biotype:protein_coding transcript_biotype:protein_coding	K13411|1|0.0|735|nnu:104596257|dual oxidase [EC:1.6.3.1 1.11.1.-]	GO:0043231//intracellular membrane-bounded organelle;GO:0031224//intrinsic component of membrane	GO:0046914//transition metal ion binding;GO:0016723//oxidoreductase activity, oxidizing metal ions, NAD or NADP as acceptor;GO:0000166//nucleotide binding	GO:0055080//cation homeostasis;GO:1901678;GO:0051707//response to other organism;GO:0044710	gi|922488763|ref|XP_013584353.1|/0/PREDICTED: ferric reduction oxidase 2 [Brassica oleracea var. oleracea]	6.91	56.48	0.44	7.11	6.62	22.98	0.39	4.28
down-regulated in C6		Bo7g104040	Bo7g104040.1	0	0	0	39.92	21.94	2.31	0	0	0	0	0	0	-	cds chromosome:v2.1:C7:39931527:39932132:1 gene:Bo7g104040 gene_biotype:protein_coding transcript_biotype:protein_coding	-	-	-	-	gi|922529118|ref|XP_013597024.1|/1.02181e-71/PREDICTED: uncharacterized protein LOC106305200 [Brassica oleracea var. oleracea]	0	21.39	0	0	0	18.81	0	0
down-regulated in C6		Bo5g045210	Bo5g045210.1	0	0.21	2.65	122.51	77.16	6.61	25.66	58.4	93.64	72.66	34.39	68.83	-	cds chromosome:v2.1:C5:15278937:15279461:1 gene:Bo5g045210 gene_biotype:protein_coding transcript_biotype:protein_coding	-	GO:0043231//intracellular membrane-bounded organelle	-	-	gi|922488976|ref|XP_013584421.1|/4.11022e-82/PREDICTED: uncharacterized protein LOC106293305 [Brassica oleracea var. oleracea]	0.95	68.76	58.63	59.23	1.47	58.4	21.08	34
down-regulated in C6		Bo5g132290	Bo5g132290.1	0.11	6.88	6.7	133.46	57.29	179.04	12.04	0.61	5.35	0.11	0.34	0.8	-	cds chromosome:v2.1:C5:40963292:40964836:-1 gene:Bo5g132290 gene_biotype:protein_coding transcript_biotype:protein_coding	K06892|1|0.0|725|bna:106452295|feruloyl-CoA ortho-hydroxylase [EC:1.14.11.-]	-	GO:0016705//oxidoreductase activity, acting on paired donors, with incorporation or reduction of molecular oxygen	GO:0044710	gi|922480156|ref|XP_013638036.1|/0/PREDICTED: feruloyl CoA ortho-hydroxylase 1-like [Brassica oleracea var. oleracea]	4.56	123.26	0.42	6	3.86	61.51	0.35	5.74
down-regulated in C6		Bo1g145050	Bo1g145050.1	0.21	4.07	5.63	28.58	12.92	54.17	4.99	4.63	9.5	2.34	2.96	2.3	-	cds chromosome:v2.1:C1:41445444:41449124:1 gene:Bo1g145050 gene_biotype:protein_coding transcript_biotype:protein_coding	K20456|1|1e-71|271|smo:SELMODRAFT_417928|oxysterol-binding protein 1	-	GO:0022857//transmembrane transporter activity	GO:0044765//single-organism transport;GO:0044763	gi|922413304|ref|XP_013585018.1|/0/PREDICTED: MATE efflux family protein FRD3-like isoform X1 [Brassica oleracea var. oleracea]	3.3	31.89	2.53	6.37	2.79	20.82	0.37	2.71
down-regulated in C6		Bo6g077660	Bo6g077660.1	0	0	0.1	12.11	13.78	0.98	2.32	7.87	8.21	11.79	9.57	7.74	SKIP4	cds chromosome:v2.1:C6:23166106:23167247:1 gene:Bo6g077660 gene_biotype:protein_coding transcript_biotype:protein_coding gene_symbol:SKIP4 description:SKP1 interacting partner 4 [Source:TAIR;Acc:AT3G61350](projected from arabidopsis_thaliana,AT3G61350)	-	-	-	GO:0006950//response to stress	gi|922505822|ref|XP_013589851.1|/0/PREDICTED: F-box/kelch-repeat protein SKIP4 isoform X2 [Brassica oleracea var. oleracea]	0.03	8.96	9.7	6.13	0.06	6.96	2.03	3.31
down-regulated in C6		Bo01495s010	Bo01495s010.1	0.04	5.99	4.35	45.77	22.5	47.06	7.22	5.22	4.37	1.66	1.4	3.24	-	cds scaffold:v2.1:Scaffold01495:3840:4791:-1 gene:Bo01495s010 gene_biotype:protein_coding transcript_biotype:protein_coding	K18486|1|1e-34|147|csv:101220763|heart-and neural crest derivatives-expressed protein 2	-	GO:0003676//nucleic acid binding;GO:0005515//protein binding	-	gi|922573561|ref|XP_013615108.1|/1.06793e-141/PREDICTED: transcription factor ORG2-like [Brassica oleracea var. oleracea]	3.46	38.44	2.1	5.6	3.07	13.82	1	1.46
down-regulated in C6		Bo9g002210	Bo9g002210.1	0	0	0	7.23	2.79	10.5	0	0	0	0	0	0	-	cds chromosome:v2.1:C9:135060:138399:1 gene:Bo9g002210 gene_biotype:protein_coding transcript_biotype:protein_coding	K13411|1|0.0|746|nnu:104596257|dual oxidase [EC:1.6.3.1 1.11.1.-]	GO:0043231//intracellular membrane-bounded organelle;GO:0031224//intrinsic component of membrane	GO:0016723//oxidoreductase activity, oxidizing metal ions, NAD or NADP as acceptor;GO:0043167//ion binding	GO:0055080//cation homeostasis;GO:1901678;GO:0051707//response to other organism;GO:0044710	gi|922558706|ref|XP_013607440.1|/0/PREDICTED: ferric reduction oxidase 2-like [Brassica oleracea var. oleracea]	0	6.84	0	0	0	3.87	0	0
down-regulated in C6		Bo1g019650	Bo1g019650.1	0	0	1.51	29.54	11.88	58.62	14.52	10.56	12.06	1.63	2.66	4.27	-	cds chromosome:v2.1:C1:6980628:6980864:1 gene:Bo1g019650 gene_biotype:protein_coding transcript_biotype:protein_coding	-	GO:0005576//extracellular region	GO:0005102//receptor binding	GO:0007267//cell-cell signaling	gi|922415327|ref|XP_013594834.1|/6.11906e-29/PREDICTED: CLAVATA3/ESR (CLE)-related protein 2 [Brassica oleracea var. oleracea]	0.5	33.35	2.85	12.38	0.87	23.6	1.33	2
down-regulated in C6		Bo5g008770	Bo5g008770.1	0.2	0.2	0.19	1.88	14.75	17.29	4.23	1.3	1.52	0	0.5	0	-	cds chromosome:v2.1:C5:3067383:3069190:1 gene:Bo5g008770 gene_biotype:protein_coding transcript_biotype:protein_coding	K02575|1|0.0|1048|bna:106412401|MFS transporter, NNP family, nitrate/nitrite transporter	GO:0031224//intrinsic component of membrane	GO:0015103//inorganic anion transmembrane transporter activity	GO:0015698//inorganic anion transport;GO:0044763;GO:0010035//response to inorganic substance;GO:0048528//post-embryonic root development	gi|922479400|ref|XP_013637781.1|/0/PREDICTED: high-affinity nitrate transporter 2.1 [Brassica oleracea var. oleracea]	0.2	11.31	0.17	2.35	0.01	8.26	0.29	1.63
down-regulated in C6		Bo7g115930	Bo7g115930.1	0.11	4.4	4.05	11.67	133.89	9.23	13.28	12.59	12.8	2.31	3.48	3.97	-	cds chromosome:v2.1:C7:46233047:46234565:-1 gene:Bo7g115930 gene_biotype:protein_coding transcript_biotype:protein_coding	K17506|1|1e-45|184|adu:107475582|protein phosphatase 1L [EC:3.1.3.16];K19477|2|5e-27|122|atr:18426723|cGMP-dependent protein kinase 2 [EC:2.7.11.12];K14497|5|1e-25|118|nnu:104601109|protein phosphatase 2C [EC:3.1.3.16]	-	GO:0004721//phosphoprotein phosphatase activity	-	gi|922525740|ref|XP_013596225.1|/2.82913e-173/PREDICTED: probable protein phosphatase 2C 61 [Brassica oleracea var. oleracea]	2.85	51.6	3.25	12.89	2.38	71.28	0.85	0.35
down-regulated in C6		Bo4g045690	Bo4g045690.1	0.5	4.78	10.98	98.94	63.48	12.9	11.42	16.05	35.88	19.89	13.62	44.39	-	cds chromosome:v2.1:C4:10579745:10582775:1 gene:Bo4g045690 gene_biotype:protein_coding transcript_biotype:protein_coding	K10534|1|9e-19|93.2|eus:EUTSA_v10003628mg|nitrate reductase (NAD(P)H) [EC:1.7.1.1 1.7.1.2 1.7.1.3]	GO:0043231//intracellular membrane-bounded organelle	GO:0046906//tetrapyrrole binding;GO:0043169//cation binding	GO:0006694//steroid biosynthetic process;GO:0016104//triterpenoid biosynthetic process;GO:0043446	gi|923798297|ref|XP_013686531.1|/3.50076e-75/PREDICTED: cytochrome b5 isoform B-like isoform X1 [Brassica napus]	5.42	58.44	25.97	21.12	5.27	43.24	16.26	12.99
down-regulated in C6		Bo4g031040	Bo4g031040.1	1.32	0	0	33.23	17.48	3.58	4.24	6.94	16.5	13.43	3.24	8.97	-	cds chromosome:v2.1:C4:7029040:7029348:-1 gene:Bo4g031040 gene_biotype:protein_coding transcript_biotype:protein_coding	-	-	GO:0046914//transition metal ion binding	GO:0009072//aromatic amino acid family metabolic process;GO:0009404//toxin metabolic process;GO:0014070//response to organic cyclic compound;GO:0006812//cation transport	gi|685305629|ref|XP_009143544.1|/3.2397e-46/PREDICTED: uncharacterized protein LOC103867241 [Brassica rapa]	0.44	18.1	8.55	9.23	0.76	14.83	5.11	6.44
down-regulated in C6		Bo1g021930	Bo1g021930.1	0.22	2.96	4.29	35.7	15.6	40.83	2.06	0.33	2.36	0.23	0.23	1.57	-	cds chromosome:v2.1:C1:7923271:7924536:1 gene:Bo1g021930 gene_biotype:protein_coding transcript_biotype:protein_coding	K14709|1|3e-148|525|bna:106364045|solute carrier family 39 (zinc transporter), member 1/2/3	GO:0016020//membrane;GO:0043231//intracellular membrane-bounded organelle	GO:0005375//copper ion transmembrane transporter activity	GO:0048764;GO:0040007//growth;GO:0034614//cellular response to reactive oxygen species;GO:0051707//response to other organism;GO:0009755//hormone-mediated signaling pathway;GO:0015698//inorganic anion transport;GO:0010039//response to iron ion;GO:0006829//zinc II ion transport;GO:0048528//post-embryonic root development;GO:0009723//response to ethylene;GO:0009267//cellular response to starvation;…	gi|923699080|ref|XP_013659142.1|/1.57125e-147/PREDICTED: fe(2+) transport protein 1 isoform X1 [Brassica napus]	2.49	30.71	0.68	1.58	2.08	13.33	0.77	1.1
down-regulated in C6		Bo9g148100	Bo9g148100.1	0	1.16	9	169.55	152.03	18.63	48.09	215.63	178.66	132.03	192.12	136.58	-	cds chromosome:v2.1:C9:43799777:43799992:-1 gene:Bo9g148100 gene_biotype:protein_coding transcript_biotype:protein_coding	-	-	-	-	gi|565453775|ref|XP_006286614.1|/6.71683e-07/hypothetical protein CARUB_v10002371mg [Capsella rubella]	3.39	113.4	153.58	147.46	4.9	82.54	33.46	88.02
down-regulated in C6		Bo2g079330	Bo2g079330.1	0	14.59	8.76	48.76	15.55	132.29	3.35	2.36	4.21	0	0	1.79	-	cds chromosome:v2.1:C2:22053411:22053846:-1 gene:Bo2g079330 gene_biotype:protein_coding transcript_biotype:protein_coding	-	-	-	GO:0042221//response to chemical;GO:0006950//response to stress	gi|922427582|ref|XP_013619825.1|/9.78455e-59/PREDICTED: uncharacterized protein LOC106326378 [Brassica oleracea var. oleracea]	7.78	65.53	0.6	3.31	7.34	60.15	1.03	0.93
down-regulated in C6		Bo4g188080	Bo4g188080.1	0	1.39	3.69	52.46	31.27	17.42	5.19	7.21	13.99	7.2	17.84	9.99	-	cds chromosome:v2.1:C4:50488859:50490976:-1 gene:Bo4g188080 gene_biotype:protein_coding transcript_biotype:protein_coding	K03695|1|2e-06|55.1|aip:107635377|ATP-dependent Clp protease ATP-binding subunit ClpB	GO:0044424	-	-	gi|922475443|ref|XP_013636412.1|/0/PREDICTED: jacalin-related lectin 22-like [Brassica oleracea var. oleracea]	1.69	33.72	11.68	8.8	1.86	17.65	5.52	4.61
down-regulated in C6		Bo2g132120	Bo2g132120.1	0	0.2	1.83	36.08	65.75	4.67	0.24	0.82	0.15	0.31	0.1	0.1	-	cds chromosome:v2.1:C2:41251059:41252984:-1 gene:Bo2g132120 gene_biotype:protein_coding transcript_biotype:protein_coding	-	-	-	-	gi|674892229|emb|CDY40579.1|/0/BnaC02g33130D [Brassica napus]	0.68	35.5	0.17	0.4	1	30.54	0.12	0.36
down-regulated in C6		Bo1g107010	Bo1g107010.1	0.31	0.06	2.46	36.96	24.91	3.3	3.03	43.5	28.16	32.36	10.61	49.94	-	cds chromosome:v2.1:C1:32862481:32864751:1 gene:Bo1g107010 gene_biotype:protein_coding transcript_biotype:protein_coding	K17573|1|9e-15|83.2|sot:102584209|meiosis arrest female protein 1	-	-	-	gi|922406060|ref|XP_013594368.1|/0/PREDICTED: uncharacterized protein LOC106302380 [Brassica oleracea var. oleracea]	0.94	21.72	30.97	24.9	1.32	17.05	19.7	20.43
down-regulated in C6		Bo5g133060	Bo5g133060.1	0	0.7	1.17	21.83	7.85	19.64	1.93	0.59	2.74	0.11	0	0.1	-	cds chromosome:v2.1:C5:41452534:41454146:-1 gene:Bo5g133060 gene_biotype:protein_coding transcript_biotype:protein_coding	K06892|1|0.0|720|bna:106386876|feruloyl-CoA ortho-hydroxylase [EC:1.14.11.-]	-	GO:0016705//oxidoreductase activity, acting on paired donors, with incorporation or reduction of molecular oxygen	GO:0010039//response to iron ion;GO:0034614//cellular response to reactive oxygen species;GO:0044710;GO:0009723//response to ethylene	gi|922491207|ref|XP_013585068.1|/0/PREDICTED: feruloyl CoA ortho-hydroxylase 2 [Brassica oleracea var. oleracea]	0.62	16.44	0.07	1.75	0.59	7.52	0.06	1.09
down-regulated in C6		Bo8g115900	Bo8g115900.1	0	0.08	0	22.76	0.26	0.55	0	0	0	0	0	0.09	-	cds chromosome:v2.1:C8:41001212:41003238:1 gene:Bo8g115900 gene_biotype:protein_coding transcript_biotype:protein_coding	-	-	-	-	gi|922547926|ref|XP_013601903.1|/0/PREDICTED: uncharacterized protein LOC106309423 [Brassica oleracea var. oleracea]	0.03	7.86	0.03	0	0.05	12.91	0.05	0
down-regulated in C6		Bo3g100790	Bo3g100790.1	0	0	0	17.63	12.08	0	0	10.25	9.48	11.47	5.24	8.69	-	cds chromosome:v2.1:C3:35945208:35945880:-1 gene:Bo3g100790 gene_biotype:protein_coding transcript_biotype:protein_coding	-	-	GO:0005488//binding	GO:0009725//response to hormone;GO:0006950//response to stress	gi|922432970|ref|XP_013622601.1|/2.15475e-37/PREDICTED: elicitor peptide 1-like [Brassica oleracea var. oleracea]	0	9.9	8.47	6.58	0	9.01	3.12	5.71
down-regulated in C6		Bo00875s080	Bo00875s080.1	0.2	0	0.66	21.88	11.22	0.76	9.4	35.09	33.51	26.58	34.25	35.99	-	cds scaffold:v2.1:Scaffold00875:36477:37984:-1 gene:Bo00875s080 gene_biotype:protein_coding transcript_biotype:protein_coding	K15025|1|2e-41|121|bna:106416889|probable RNA-binding protein EIF1AD	GO:0043231//intracellular membrane-bounded organelle	GO:0008135//translation factor activity, RNA binding	GO:0006605//protein targeting;GO:0006412//translation	gi|674892259|emb|CDY40524.1|/1.0864e-44/BnaC01g19880D [Brassica napus]	0.29	11.29	32.27	26	0.34	10.56	5.01	14.4
down-regulated in C6		Bo2g026760	Bo2g026760.1	0	0	0.09	12.38	26.54	5.82	0	0	0.1	0.1	0	0.1	-	cds chromosome:v2.1:C2:7900695:7902362:-1 gene:Bo2g026760 gene_biotype:protein_coding transcript_biotype:protein_coding	K10355|1|0.0|759|bna:106420395|actin, other eukaryote	GO:0009532//plastid stroma;GO:0043232;GO:0009526//plastid envelope	GO:0032550;GO:0005198//structural molecule activity	GO:0007010//cytoskeleton organization;GO:0051603//proteolysis involved in cellular protein catabolic process;GO:0006006//glucose metabolic process;GO:0009664//plant-type cell wall organization;GO:0000904//cell morphogenesis involved in differentiation	gi|922421134|ref|XP_013616445.1|/0/PREDICTED: actin-12-like [Brassica oleracea var. oleracea]	0.03	14.91	0.07	0.03	0.05	10.59	0.06	0.06
down-regulated in C6		Bo1g097950	Bo1g097950.1	10.76	3.25	26.56	52.58	255.97	26.05	13.41	185.75	28	54.62	49.33	36.27	-	cds chromosome:v2.1:C1:28470908:28471224:1 gene:Bo1g097950 gene_biotype:protein_coding transcript_biotype:protein_coding	-	-	-	-	gi|922415059|ref|XP_013593698.1|/1.08074e-33/PREDICTED: defensin-like protein 206 [Brassica oleracea var. oleracea]	13.52	111.53	46.74	75.72	11.9	125.79	9.45	95.57
down-regulated in C6		Bo5g013460	Bo5g013460.1	0.56	10.75	2.47	61.87	58.75	17.61	35.72	29.91	27.16	25.46	12.34	14.29	-	cds chromosome:v2.1:C5:4522389:4527557:-1 gene:Bo5g013460 gene_biotype:protein_coding transcript_biotype:protein_coding	K16297|1|0.0|967|bna:106401103|serine carboxypeptidase-like clade II [EC:3.4.16.-]	-	GO:0004180//carboxypeptidase activity	GO:0019538//protein metabolic process	gi|922486985|ref|XP_013583829.1|/0/PREDICTED: serine carboxypeptidase-like 31 [Brassica oleracea var. oleracea]	4.59	46.08	17.36	30.93	5.42	24.7	7.08	4.37
down-regulated in C6		Bo00954s010	Bo00954s010.1	0	0	0.98	20.25	14.68	0.49	12.15	34.66	43.78	59.76	54.29	53.4	-	cds scaffold:v2.1:Scaffold00954:1090:2693:-1 gene:Bo00954s010 gene_biotype:protein_coding transcript_biotype:protein_coding	-	GO:0043231//intracellular membrane-bounded organelle	-	-	gi|923814439|ref|XP_013691912.1|/1.78498e-15/PREDICTED: F-box/LRR-repeat protein At1g48400-like isoform X3 [Brassica napus]	0.33	11.81	55.82	30.2	0.57	10.19	3.44	16.28
down-regulated in C6		Bo9g039690	Bo9g039690.1	0.92	10.56	22.3	88.21	86.86	45.86	39.21	54.1	55.88	96.72	19.16	58.1	-	cds chromosome:v2.1:C9:13326583:13327861:-1 gene:Bo9g039690 gene_biotype:protein_coding transcript_biotype:protein_coding	K20716|1|3e-61|236|cic:CICLE_v10014400mg|mitogen-activated protein kinase kinase kinase 17/18	GO:0031224//intrinsic component of membrane	-	GO:0044763;GO:0050801//ion homeostasis	gi|674930021|emb|CDY03280.1|/0/BnaC09g10680D [Brassica napus]	11.26	73.64	57.99	49.73	10.71	24.07	38.78	9.15
down-regulated in C6		Bo9g076550	Bo9g076550.1	0	0.13	0.74	8.59	33.2	3.4	0.24	0.06	0.19	0.07	5.73	0.46	-	cds chromosome:v2.1:C9:23369394:23372805:-1 gene:Bo9g076550 gene_biotype:protein_coding transcript_biotype:protein_coding	K00384|1|3e-45|184|brp:103837805|thioredoxin reductase (NADPH) [EC:1.8.1.9];K04733|3|3e-18|94.7|bna:106392484|interleukin-1 receptor-associated kinase 4 [EC:2.7.11.1];K03083|4|4e-12|74.3|sita:101756966|glycogen synthase kinase 3 beta [EC:2.7.11.26];K20368|5|2e-10|68.9|zma:103650597|protein cornichon	-	-	-	gi|674887903|emb|CDY44739.1|/0/BnaC09g22410D [Brassica napus]	0.29	15.06	2.09	0.16	0.4	15.92	3.16	0.09
down-regulated in C6		Bo6g091450	Bo6g091450.1	0	0	4.52	94.99	95.96	12.55	0	0.18	0.25	0	0	0	-	cds chromosome:v2.1:C6:28329226:28329813:1 gene:Bo6g091450 gene_biotype:protein_coding transcript_biotype:protein_coding	K01025|1|3e-83|308|eus:EUTSA_v10018813mg|;K11821|2|4e-81|301|aly:ARALYDRAFT_895283|desulfoglucosinolate sulfotransferase A/B/C [EC:2.8.2.-]	-	GO:0047364//desulfoglucosinolate sulfotransferase activity	GO:0000097//sulfur amino acid biosynthetic process;GO:0009683//indoleacetic acid metabolic process;GO:0019758	gi|923841955|ref|XP_013701137.1|/7.22542e-106/PREDICTED: cytosolic sulfotransferase 18-like [Brassica napus]	1.51	67.83	0	0.14	2.61	47.88	0	0.13
down-regulated in C6		Bo8g118060	Bo8g118060.1	0	0	0.18	3.83	20.09	2.71	8.41	1.98	0.75	4.09	1.52	2.48	-	cds chromosome:v2.1:C8:41585120:41586350:1 gene:Bo8g118060 gene_biotype:protein_coding transcript_biotype:protein_coding	K11000|1|3e-60|221|bna:106453588|callose synthase [EC:2.4.1.-]	GO:0043234//protein complex;GO:0016020//membrane	GO:0035251//UDP-glucosyltransferase activity	GO:0052386//cell wall thickening;GO:0006074//(1->3)-beta-D-glucan metabolic process;GO:0009555//pollen development;GO:0042743//hydrogen peroxide metabolic process;GO:0003006//developmental process involved in reproduction;GO:0070646//protein modification by small protein removal	gi|923557008|ref|XP_013738498.1|/4.42518e-98/PREDICTED: callose synthase 2-like isoform X1 [Brassica napus]	0.06	8.88	2.7	3.71	0.1	9.73	1.3	4.11
down-regulated in C6		Bo2g109320	Bo2g109320.1	0	0	1.26	20.45	25.29	3.38	3.98	17.45	12.94	20.95	8.46	13.4	-	cds chromosome:v2.1:C2:33060393:33061840:-1 gene:Bo2g109320 gene_biotype:protein_coding transcript_biotype:protein_coding	K02492|1|4e-20|91.3|crb:CARUB_v10008813mg|glutamyl-tRNA reductase [EC:1.2.1.70]	GO:0009536//plastid	GO:0016620//oxidoreductase activity, acting on the aldehyde or oxo group of donors, NAD or NADP as acceptor;GO:0000166//nucleotide binding	GO:0009314//response to radiation;GO:0006979//response to oxidative stress;GO:0010038//response to metal ion;GO:0044710;GO:0006779//porphyrin-containing compound biosynthetic process;GO:0055080//cation homeostasis	gi|674939166|emb|CDX94255.1|/1.61042e-83/BnaC02g29150D [Brassica napus]	0.42	16.37	14.27	11.46	0.73	11.51	6.29	6.86
down-regulated in C6		Bo5g038820	Bo5g038820.1	0.42	1.64	2.19	5.85	68.2	9.2	32.69	2.79	9.34	3.23	0.42	1.9	-	cds chromosome:v2.1:C5:12348908:12349930:1 gene:Bo5g038820 gene_biotype:protein_coding transcript_biotype:protein_coding	K15730|1|1e-23|110|ats:F775_31652|cytosolic prostaglandin-E synthase [EC:5.3.99.3]	-	-	-	gi|923824066|ref|XP_013695306.1|/3.96915e-46/PREDICTED: uncharacterized protein OsI_027940-like isoform X1 [Brassica napus]	1.42	27.75	1.85	14.94	0.91	35.07	1.41	15.72
down-regulated in C6		Bo6g068560	Bo6g068560.1	0.09	2.58	3.93	93.34	28.83	5.56	1.42	0.65	0.3	0.5	0	0.64	-	cds chromosome:v2.1:C6:19868155:19868839:1 gene:Bo6g068560 gene_biotype:protein_coding transcript_biotype:protein_coding	K02893|1|5e-52|203|bna:106420754|large subunit ribosomal protein L23Ae	GO:0030529//intracellular ribonucleoprotein complex	GO:0036094//small molecule binding;GO:0005198//structural molecule activity	GO:0010467//gene expression	gi|922509209|ref|XP_013590897.1|/4.78607e-53/PREDICTED: 60S ribosomal protein L23a-2-like [Brassica oleracea var. oleracea]	2.2	42.58	0.38	0.79	1.95	45.48	0.34	0.57
down-regulated in C6		Bo6g109000	Bo6g109000.1	0	0	0	14.45	77.41	7.67	0	0	0	0	0	0	-	cds chromosome:v2.1:C6:34146436:34148026:1 gene:Bo6g109000 gene_biotype:protein_coding transcript_biotype:protein_coding	K17803|1|3e-10|67.0|ccp:CHC_T00000517001|methyltransferase OMS1, mitochondrial [EC:2.1.1.-];K06127|3|5e-07|56.2|ota:Ot01g04180|2-methoxy-6-polyprenyl-1,4-benzoquinol methylase [EC:2.1.1.201]	-	GO:0016741	-	gi|922515136|ref|XP_013592789.1|/8.70927e-174/PREDICTED: methyltransferase-like protein 7A [Brassica oleracea var. oleracea]	0	33.18	0	0	0	38.46	0	0
down-regulated in C6		Bo2g116410	Bo2g116410.1	0	0	1.94	27.38	23.48	3.51	3.09	31.42	30.21	34.05	30.27	27.88	-	cds chromosome:v2.1:C2:35491294:35492109:-1 gene:Bo2g116410 gene_biotype:protein_coding transcript_biotype:protein_coding description:Splicing factor U2af small subunit B [Source:Projected from Arabidopsis thaliana (AT5G42820) UniProtKB/Swiss-Prot;Acc:Q9FMY5]	K12836|1|1e-115|416|bna:106381636|splicing factor U2AF 35 kDa subunit	GO:0043231//intracellular membrane-bounded organelle	GO:0003676//nucleic acid binding;GO:0046872//metal ion binding	GO:0009648//photoperiodism;GO:0048507//meristem development;GO:0032446//protein modification by small protein conjugation;GO:0009756//carbohydrate mediated signaling;GO:0009409//response to cold;GO:0009908//flower development;GO:0010876//lipid localization;GO:0009639//response to red or far red light	gi|923760543|ref|XP_013677013.1|/7.50376e-115/PREDICTED: splicing factor U2af small subunit B-like [Brassica napus]	0.65	18.12	30.73	21.57	1.12	12.8	3.11	16.02
down-regulated in C6		Bo3g031310	Bo3g031310.1	1.92	12.68	15.9	126.25	97.91	49.52	15.26	23.3	27.96	21.49	32.84	22.47	-	cds chromosome:v2.1:C3:11504370:11505618:1 gene:Bo3g031310 gene_biotype:protein_coding transcript_biotype:protein_coding	K09873|1|2e-140|499|bna:106451490|aquaporin TIP	GO:0000325//plant-type vacuole;GO:0000322//storage vacuole;GO:0031224//intrinsic component of membrane;GO:0031090//organelle membrane;GO:0009526//plastid envelope	GO:0042887;GO:0005372//water transmembrane transporter activity	GO:0009414//response to water deprivation;GO:0006575//cellular modified amino acid metabolic process;GO:0006007//glucose catabolic process;GO:0019755;GO:0006996//organelle organization;GO:0006970//response to osmotic stress;GO:0010038//response to metal ion;GO:0070838//divalent metal ion transport;GO:0006725//cellular aromatic compound metabolic process;GO:0055085//transmembrane transport;GO:0010…	gi|922431466|ref|XP_013621827.1|/7.65332e-140/PREDICTED: aquaporin TIP1-1 [Brassica oleracea var. oleracea]	10.17	91.23	25.6	22.17	7.32	38.8	6.29	6.42
down-regulated in C6		Bo7g104030	Bo7g104030.1	0.31	0	0.59	42.99	26.4	4.41	0	0	0	0	0	0	-	cds chromosome:v2.1:C7:39926753:39927381:1 gene:Bo7g104030 gene_biotype:protein_coding transcript_biotype:protein_coding	-	-	-	-	gi|922529010|ref|XP_013596997.1|/3.54352e-64/PREDICTED: uncharacterized protein LOC106305177 [Brassica oleracea var. oleracea]	0.3	24.6	0	0	0.3	19.35	0	0
down-regulated in C6		Bo3g173550	Bo3g173550.1	0.07	11.18	10.12	53.28	35.19	73.38	8.76	0.72	9.31	0.78	0.21	1.88	-	cds chromosome:v2.1:C3:60779958:60782231:-1 gene:Bo3g173550 gene_biotype:protein_coding transcript_biotype:protein_coding	K00512|1|0.0|847|aly:ARALYDRAFT_491541|steroid 17alpha-monooxygenase / 17alpha-hydroxyprogesterone deacetylase [EC:1.14.14.19 1.14.14.32];K07408|4|0.0|705|pper:PRUPE_ppa017703mg|cytochrome P450 family 1 subfamily A polypeptide 1 [EC:1.14.14.1]	GO:0009536//plastid	GO:0046906//tetrapyrrole binding;GO:0046914//transition metal ion binding;GO:0016491//oxidoreductase activity	GO:0010039//response to iron ion;GO:0001666//response to hypoxia;GO:0044710	gi|922445832|ref|XP_013626935.1|/0/PREDICTED: cytochrome P450 82C4 [Brassica oleracea var. oleracea]	7.12	53.95	0.96	6.26	6.13	19.1	0.85	4.81
down-regulated in C6		Bo7g106040	Bo7g106040.1	8.59	0.51	0.5	47.37	22.7	31.68	14.76	14.43	29.89	7.39	3.02	4.05	-	cds chromosome:v2.1:C7:41048453:41048689:1 gene:Bo7g106040 gene_biotype:protein_coding transcript_biotype:protein_coding	-	GO:0005576//extracellular region	GO:0005102//receptor binding	GO:0007267//cell-cell signaling	gi|922530390|ref|XP_013597338.1|/1.11774e-22/PREDICTED: CLAVATA3/ESR (CLE)-related protein 2-like [Brassica oleracea var. oleracea]	3.2	33.92	4.82	19.69	4.67	12.49	2.28	8.83
down-regulated in C6		Bo1g002430	Bo1g002430.1	0	0	0	8.4	13.92	1.56	7.74	20.73	32.44	26.39	5.49	14.31	-	cds chromosome:v2.1:C1:198178:198525:1 gene:Bo1g002430 gene_biotype:protein_coding transcript_biotype:protein_coding	-	-	-	-	gi|674890094|emb|CDY42613.1|/8.58792e-31/BnaC01g00250D [Brassica napus]	0	7.96	15.4	20.3	0	6.19	10.49	12.36
down-regulated in C6		Bo6g099170	Bo6g099170.1	0	0	0	28.36	9.87	1.76	14.8	52.47	48.81	62.54	54.66	64.1	-	cds chromosome:v2.1:C6:31467403:31467956:1 gene:Bo6g099170 gene_biotype:protein_coding transcript_biotype:protein_coding description:unknown protein; BEST Arabidopsis thaliana protein match is: unknown protein (TAIR:AT5G38060.1); Has 49 Blast hits to 49 proteins in 14 species: Archae - 0; Bacteria - 0; Metazoa - 0; Fungi - 0; Plants - 49; Viruses - 0; Other Eukaryotes - 0 (source /.../ BLink). [S…	-	GO:0043231//intracellular membrane-bounded organelle	-	GO:0046474//glycerophospholipid biosynthetic process	gi|922501366|ref|XP_013588271.1|/2.18514e-42/PREDICTED: uncharacterized protein LOC106296635 [Brassica oleracea var. oleracea]	0	13.33	60.43	38.69	0	13.63	5.06	20.77
down-regulated in C6		Bo9g161750	Bo9g161750.1	0	0.55	1.44	14.47	17.39	45.12	0.45	0.62	0.95	0.77	1.54	0.19	-	cds chromosome:v2.1:C9:47690296:47692045:1 gene:Bo9g161750 gene_biotype:protein_coding transcript_biotype:protein_coding	K05894|1|0.0|751|bna:106387698|12-oxophytodienoic acid reductase [EC:1.3.1.42]	GO:0044444//cytoplasmic part	GO:0032553//ribonucleotide binding;GO:0016628//oxidoreductase activity, acting on the CH-CH group of donors, NAD or NADP as acceptor	GO:0006631//fatty acid metabolic process;GO:0010038//response to metal ion;GO:0009694//jasmonic acid metabolic process;GO:0014070//response to organic cyclic compound;GO:0010260//organ senescence;GO:0006950//response to stress	gi|922565845|ref|XP_013611198.1|/0/PREDICTED: 12-oxophytodienoate reductase 1-like [Brassica oleracea var. oleracea]	0.66	25.66	0.83	0.67	0.73	16.92	0.68	0.25
down-regulated in C6		Bo8g112690	Bo8g112690.1	0	0.22	0.07	6.83	90.56	4.72	1.61	1.14	1.21	0	0.1	0	ATNRT2:1	cds chromosome:v2.1:C8:39974638:39976558:1 gene:Bo8g112690 gene_biotype:protein_coding transcript_biotype:protein_coding gene_symbol:ATNRT2:1 description:nitrate transporter 2:1 [Source:TAIR;Acc:AT1G08090](projected from arabidopsis_thaliana,AT1G08090)	K02575|1|0.0|1045|bna:106400723|MFS transporter, NNP family, nitrate/nitrite transporter	GO:0031224//intrinsic component of membrane	GO:0015103//inorganic anion transmembrane transporter activity	GO:0015698//inorganic anion transport;GO:0044763;GO:0010035//response to inorganic substance;GO:0048528//post-embryonic root development	gi|922551233|ref|XP_013603607.1|/0/PREDICTED: high-affinity nitrate transporter 2.1-like [Brassica oleracea var. oleracea]	0.1	34.04	0.03	1.32	0.11	48.96	0.06	0.25
down-regulated in C6		Bo4g194400	Bo4g194400.1	0	0	0	24.59	0	0.79	1.56	0.39	0	0	10.37	0	-	cds chromosome:v2.1:C4:52359704:52360151:1 gene:Bo4g194400 gene_biotype:protein_coding transcript_biotype:protein_coding	-	-	GO:0016248//channel inhibitor activity;GO:0004866//endopeptidase inhibitor activity	GO:0006952//defense response	gi|922471599|ref|XP_013635185.1|/9.9054e-43/PREDICTED: defensin-like protein 4 [Brassica oleracea var. oleracea]	0	8.46	3.46	0.65	0	13.97	5.99	0.81
up-regulated in C6	57	Bo5g034330	Bo5g034330.1	1556.71	8.14	12.67	13.76	137.66	11.49	17.79	7.51	23.35	34.76	3.78	8.21	-	cds chromosome:v2.1:C5:11063972:11066836:1 gene:Bo5g034330 gene_biotype:protein_coding transcript_biotype:protein_coding description:Thiamin diphosphate-binding fold (THDP-binding) superfamily protein [Source:Projected from Arabidopsis thaliana (AT1G21400) TAIR;Acc:AT1G21400]	K00166|1|0.0|946|bna:106376446|2-oxoisovalerate dehydrogenase E1 component alpha subunit [EC:1.2.4.4]	GO:0043231//intracellular membrane-bounded organelle	GO:0016903//oxidoreductase activity, acting on the aldehyde or oxo group of donors	-	gi|922497752|ref|XP_013587107.1|/0/PREDICTED: 2-oxoisovalerate dehydrogenase subunit alpha 1, mitochondrial [Brassica oleracea var. oleracea]	525.84	54.3	15.58	16.22	892.76	72.2	16.75	8.04
up-regulated in C6		Bo9g032660	Bo9g032660.1	43.24	0.43	1.15	0.42	1.56	0.19	0.26	0.42	0	0.46	0	0.06	-	cds chromosome:v2.1:C9:11339038:11339559:1 gene:Bo9g032660 gene_biotype:protein_coding transcript_biotype:protein_coding	-	-	GO:0005515//protein binding	-	gi|923869326|ref|XP_013709089.1|/1.92882e-92/PREDICTED: zinc finger MYM-type protein 1-like [Brassica napus]	14.94	0.72	0.17	0.23	24.51	0.73	0.25	0.21
up-regulated in C6		Bo6g106390	Bo6g106390.1	384.37	11.12	26.97	8.64	40.04	5.87	6.71	7.18	7.03	22.86	8.56	9.54	-	cds chromosome:v2.1:C6:32947723:32947983:-1 gene:Bo6g106390 gene_biotype:protein_coding transcript_biotype:protein_coding	-	-	-	-	gi|674931579|emb|CDY01867.1|/1.57896e-32/BnaC06g29070D [Brassica napus]	140.82	18.18	13.65	6.97	211.07	18.98	7.99	0.24
up-regulated in C6		Bo4g191140	Bo4g191140.1	69.02	16.92	33.59	5.02	3.09	2.95	14.2	12.67	16.79	27.04	26.43	25.32	-	cds chromosome:v2.1:C4:51674339:51674707:1 gene:Bo4g191140 gene_biotype:protein_coding transcript_biotype:protein_coding	K01373|1|2e-49|194|bna:106405911|cathepsin F [EC:3.4.22.41]	GO:0043231//intracellular membrane-bounded organelle	GO:0004175//endopeptidase activity	GO:0006007//glucose catabolic process;GO:0006952//defense response;GO:0006996//organelle organization;GO:0010038//response to metal ion;GO:0009414//response to water deprivation;GO:0019538//protein metabolic process;GO:0006970//response to osmotic stress;GO:0042044//fluid transport	gi|674918395|emb|CDY14798.1|/1.612e-61/BnaC04g47950D [Brassica napus]	39.84	3.69	26.26	14.55	26.61	1.16	0.87	2.08
up-regulated in C6		Bo8g116120	Bo8g116120.1	877.74	11.54	13.94	26.01	69.62	19.46	21.49	14.76	42.22	56.23	10.32	19.33	MCCA	cds chromosome:v2.1:C8:41080950:41084903:-1 gene:Bo8g116120 gene_biotype:protein_coding transcript_biotype:protein_coding gene_symbol:MCCA description:methylcrotonyl-CoA carboxylase alpha chain, mitochondrial / 3-methylcrotonyl-CoA carboxylase 1 (MCCA) [Source:TAIR;Acc:AT1G03090](projected from arabidopsis_thaliana,AT1G03090)	K01968|1|0.0|1397|bna:106405765|3-methylcrotonyl-CoA carboxylase alpha subunit [EC:6.4.1.4]	GO:0005840//ribosome;GO:0043231//intracellular membrane-bounded organelle	GO:0032550;GO:0046914//transition metal ion binding;GO:0016879//ligase activity, forming carbon-nitrogen bonds;GO:0016421//CoA carboxylase activity	GO:0006551//leucine metabolic process;GO:0009746;GO:0034285	gi|922552842|ref|XP_013604420.1|/0/PREDICTED: methylcrotonoyl-CoA carboxylase subunit alpha, mitochondrial isoform X3 [Brassica oleracea var. oleracea]	301.07	38.36	28.63	26.16	499.41	27.27	24.33	14.31
up-regulated in C6		Bo3g169220	Bo3g169220.1	1886.04	49.43	85.98	57.17	179.86	43.1	81.48	45.01	147.52	153.62	21.36	53.57	-	cds chromosome:v2.1:C3:59778911:59781668:-1 gene:Bo3g169220 gene_biotype:protein_coding transcript_biotype:protein_coding	K01969|1|0.0|1150|bna:106361079|3-methylcrotonyl-CoA carboxylase beta subunit [EC:6.4.1.4]	GO:0044429	GO:0046914//transition metal ion binding;GO:0003824//catalytic activity	GO:0006551//leucine metabolic process;GO:0045087//innate immune response;GO:0009791//post-embryonic development	gi|922456374|ref|XP_013630245.1|/0/PREDICTED: methylcrotonoyl-CoA carboxylase beta chain, mitochondrial-like [Brassica oleracea var. oleracea]	673.82	93.38	76.18	91.34	1049.98	75.23	68.97	51.96
up-regulated in C6		Bo1g006240	Bo1g006240.1	1741.04	2.85	1.11	4.48	167.33	2.78	3.85	0	2.88	5.98	0	1.17	SEN1	cds chromosome:v2.1:C1:1860184:1860644:-1 gene:Bo1g006240 gene_biotype:protein_coding transcript_biotype:protein_coding gene_symbol:SEN1 description:Rhodanese/Cell cycle control phosphatase superfamily protein [Source:TAIR;Acc:AT4G35770](projected from arabidopsis_thaliana,AT4G35770)	K15692|1|2e-16|85.1|jcu:105629434|E3 ubiquitin-protein ligase RNF13 [EC:2.3.2.27]	GO:0043234//protein complex;GO:0009536//plastid	GO:0004549//tRNA-specific ribonuclease activity;GO:0097159//organic cyclic compound binding	GO:0009725//response to hormone;GO:0009746;GO:0044767//single-organism developmental process;GO:0034285;GO:0000394//RNA splicing, via endonucleolytic cleavage and ligation;GO:0006950//response to stress	gi|922413081|ref|XP_013584152.1|/9.91605e-35/PREDICTED: senescence-associated protein DIN1 isoform X2 [Brassica oleracea var. oleracea]	581.67	58.2	2.38	2.24	1004.05	94.52	3.17	2
up-regulated in C6		Bo6g103850	Bo6g103850.1	1432.29	64.39	37.38	49.33	138.49	82.07	48.64	63.92	91.29	66.08	32.91	43.94	-	cds chromosome:v2.1:C6:32596567:32598235:1 gene:Bo6g103850 gene_biotype:protein_coding transcript_biotype:protein_coding	K10457|1|1e-11|72.0|cic:CICLE_v10011220mg|kelch-like protein 20;K10454|3|4e-09|63.5|sot:102596403|kelch-like protein 17 (actinfilin);K10450|4|4e-07|57.0|bvg:104905945|kelch-like protein 12;K10446|5|4e-06|53.5|cvr:CHLNCDRAFT_133157|kelch-like protein 8	GO:0044424	-	-	gi|922514134|ref|XP_013592469.1|/0/PREDICTED: F-box/kelch-repeat protein At1g67480 [Brassica oleracea var. oleracea]	511.35	89.96	47.64	67.95	797.67	45.1	16.89	21.61
up-regulated in C6		Bo5g027350	Bo5g027350.1	22.84	19.55	2.67	0.14	0.92	0.83	1.83	8.18	2.37	6.82	2.08	1.49	-	cds chromosome:v2.1:C5:9523962:9524871:1 gene:Bo5g027350 gene_biotype:protein_coding transcript_biotype:protein_coding	K04733|1|3e-76|285|aip:107617580|interleukin-1 receptor-associated kinase 4 [EC:2.7.11.1];K12173|5|4e-45|182|gmx:100794341|BRCA1-A complex subunit BRE	-	-	-	gi|922488463|ref|XP_013584274.1|/7.3252e-148/PREDICTED: pathogenesis-related protein 5-like [Brassica oleracea var. oleracea]	15.02	0.63	3.46	4.13	10.82	0.43	2.92	3.52
up-regulated in C6		Bo5g020000	Bo5g020000.1	64.83	57.58	59.88	8.66	3.16	1.34	1.06	0	0	0	0	0	-	cds chromosome:v2.1:C5:6799108:6799554:1 gene:Bo5g020000 gene_biotype:protein_coding transcript_biotype:protein_coding	-	-	-	-	gi|674939005|emb|CDX94339.1|/9.59833e-26/BnaC01g18450D [Brassica napus]	60.76	4.39	0	0.35	3.7	3.81	0	0.61
up-regulated in C6		Bo5g010550	Bo5g010550.1	3871.57	18.53	14.42	23.54	223.13	31.72	40.43	19.04	67.32	80.54	5.09	20.32	-	cds chromosome:v2.1:C5:3995461:3997494:1 gene:Bo5g010550 gene_biotype:protein_coding transcript_biotype:protein_coding	K00826|1|0.0|772|bna:106350617|branched-chain amino acid aminotransferase [EC:2.6.1.42]	GO:0009536//plastid	GO:0004084//branched-chain-amino-acid transaminase activity	GO:0009746;GO:0006520//cellular amino acid metabolic process;GO:0009404//toxin metabolic process;GO:0034285	gi|922498461|ref|XP_013587344.1|/0/PREDICTED: branched-chain-amino-acid aminotransferase 2, chloroplastic-like isoform X2 [Brassica oleracea var. oleracea]	1301.51	92.8	35.32	42.26	2225.74	112.95	39.9	24.19
up-regulated in C6		Bo7g077700	Bo7g077700.1	260.57	0.79	0.25	4.49	13.24	2.4	2	0.64	2.41	2.79	0.28	0.96	-	cds chromosome:v2.1:C7:29283242:29285692:-1 gene:Bo7g077700 gene_biotype:protein_coding transcript_biotype:protein_coding	K14445|1|0.0|1041|brp:103827638|solute carrier family 13 (sodium-dependent dicarboxylate transporter), member 2/3/5	GO:0043231//intracellular membrane-bounded organelle	GO:0015556//C4-dicarboxylate transmembrane transporter activity	GO:0006814//sodium ion transport;GO:0015740//C4-dicarboxylate transport;GO:0030641//regulation of cellular pH	gi|922533774|ref|XP_013598228.1|/0/PREDICTED: tonoplast dicarboxylate transporter-like [Brassica oleracea var. oleracea]	87.2	6.71	1.34	1.68	150.14	5.75	1.3	0.93
up-regulated in C6		Bo4g186960	Bo4g186960.1	816.74	1.18	0.32	1.68	122.04	0.9	1.52	0.38	2.26	0.28	0.14	0.14	-	cds chromosome:v2.1:C4:49785224:49786299:-1 gene:Bo4g186960 gene_biotype:protein_coding transcript_biotype:protein_coding description:nodulin MtN21 /EamA-like transporter family protein [Source:TAIR;Acc:AT2G37450](projected from arabidopsis_thaliana,AT2G37450)	K00801|1|9e-12|71.6|ats:F775_23930|farnesyl-diphosphate farnesyltransferase [EC:2.5.1.21];K07874|2|2e-06|54.3|gmx:102668139|Ras-related protein Rab-1A	-	-	-	gi|922458143|ref|XP_013630842.1|/1.17928e-147/PREDICTED: WAT1-related protein At2g37460-like isoform X3 [Brassica oleracea var. oleracea]	272.75	41.54	0.19	1.39	471.11	69.72	0.08	0.95
up-regulated in C6		Bo1g053030	Bo1g053030.1	901.19	81.27	31.88	29.36	84.5	45.29	27.52	15.26	34.06	24.23	8.19	12.51	-	cds chromosome:v2.1:C1:15063981:15065402:1 gene:Bo1g053030 gene_biotype:protein_coding transcript_biotype:protein_coding	K20628|1|3e-33|142|ats:F775_29364|expansin	-	-	GO:0000902//cell morphogenesis;GO:0000003//reproduction;GO:0009827//plant-type cell wall modification	gi|922413549|ref|XP_013586002.1|/3.18931e-138/PREDICTED: expansin-like B1 [Brassica oleracea var. oleracea]	338.11	53.05	14.98	25.61	488.26	28.38	8.3	9.54
up-regulated in C6		Bo8g110790	Bo8g110790.1	848.09	3.07	3.41	4.83	53.18	7.6	5.44	1.71	5.45	14.08	1.45	2.39	-	cds chromosome:v2.1:C8:39444672:39446941:-1 gene:Bo8g110790 gene_biotype:protein_coding transcript_biotype:protein_coding	K00826|1|0.0|730|bna:106419827|branched-chain amino acid aminotransferase [EC:2.6.1.42]	GO:0009536//plastid	GO:0008483//transaminase activity	GO:0009746;GO:0006520//cellular amino acid metabolic process;GO:0009404//toxin metabolic process;GO:0034285	gi|922547990|ref|XP_013601939.1|/0/PREDICTED: branched-chain-amino-acid aminotransferase 2, chloroplastic-like [Brassica oleracea var. oleracea]	284.86	21.87	5.97	4.2	487.77	27.15	7.04	2.16
up-regulated in C6		Bo5g045140	Bo5g045140.1	272.02	1.65	1.73	1.61	29.28	3.52	4.13	0.48	1.16	3.45	4.72	2.37	-	cds chromosome:v2.1:C5:15197136:15199093:-1 gene:Bo5g045140 gene_biotype:protein_coding transcript_biotype:protein_coding	K16222|1|1e-32|140|bna:106369019|Dof zinc finger protein DOF5.5	GO:0043231//intracellular membrane-bounded organelle	GO:0046914//transition metal ion binding;GO:0003676//nucleic acid binding;GO:0001071//nucleic acid binding transcription factor activity	GO:0006351//transcription, DNA-templated	gi|674881586|emb|CDY50734.1|/1.89436e-106/BnaC05g50970D [Brassica napus]	91.8	11.47	3.51	1.92	156.08	15.45	1.18	1.94
up-regulated in C6		Bo00802s110	Bo00802s110.1	267.56	6.92	5.52	14.77	22.2	11.8	6.59	5.39	8.8	3.93	5.06	6.2	-	cds scaffold:v2.1:Scaffold00802:84048:86852:-1 gene:Bo00802s110 gene_biotype:protein_coding transcript_biotype:protein_coding	K06573|1|0.0|680|vra:106763692|solute carrier family 4 (anion exchanger), member 1;K13862|4|4e-31|137|ccp:CHC_T00008463001|solute carrier family 4 (sodium borate transporter), member 11	GO:0031224//intrinsic component of membrane;GO:0043231//intracellular membrane-bounded organelle;GO:0044459;GO:0043673	GO:0015103//inorganic anion transmembrane transporter activity;GO:0015562//efflux transmembrane transporter activity;GO:0015301//anion:anion antiporter activity	GO:0010035//response to inorganic substance;GO:0009267//cellular response to starvation;GO:0000041//transition metal ion transport;GO:0015698//inorganic anion transport	gi|922571197|ref|XP_013613926.1|/0/PREDICTED: boron transporter 1 isoform X1 [Brassica oleracea var. oleracea]	93.33	16.26	5.06	6.93	150.89	5.36	1.14	1.73
up-regulated in C6		Bo3g024850	Bo3g024850.1	114.03	2760.71	2106.42	277.57	116.17	397.7	791.75	528.61	358.51	1211.83	1753.27	1434.06	ATGSTF10	cds chromosome:v2.1:C3:9358112:9359312:1 gene:Bo3g024850 gene_biotype:protein_coding transcript_biotype:protein_coding gene_symbol:ATGSTF10 description:glutathione S-transferase PHI 10 [Source:TAIR;Acc:AT2G30870](projected from arabidopsis_thaliana,AT2G30870)	K00799|1|1e-118|426|brp:103857342|glutathione S-transferase [EC:2.5.1.18]	GO:0005911//cell-cell junction;GO:0016020//membrane;GO:0005576//extracellular region;GO:0009532//plastid stroma;GO:0030312//external encapsulating structure	GO:0016765//transferase activity, transferring alkyl or aryl (other than methyl) groups;GO:0046914//transition metal ion binding;GO:0004601//peroxidase activity;GO:0072341//modified amino acid binding	GO:0006568//tryptophan metabolic process;GO:0006732;GO:0009414//response to water deprivation;GO:0030001//metal ion transport;GO:0006007//glucose catabolic process;GO:0006090//pyruvate metabolic process;GO:0015698//inorganic anion transport;GO:0006753//nucleoside phosphate metabolic process;GO:0006633//fatty acid biosynthetic process;GO:0006970//response to osmotic stress;GO:0019758;GO:0006544//g…	gi|922432560|ref|XP_013622385.1|/3.18281e-119/PREDICTED: glutathione S-transferase F10 [Brassica oleracea var. oleracea]	1660.39	263.81	1466.39	559.62	1378.56	141.27	272.16	218.28
up-regulated in C6		Bo5g042850	Bo5g042850.1	118.62	24.32	8.31	1.87	5.49	5.08	6.92	17.54	7.14	3.27	9.45	7.99	-	cds chromosome:v2.1:C5:14034953:14036539:1 gene:Bo5g042850 gene_biotype:protein_coding transcript_biotype:protein_coding description:Flavin-dependent oxidoreductase FOX2 [Source:Projected from Arabidopsis thaliana (AT1G26390) UniProtKB/Swiss-Prot;Acc:Q9FZC5]	-	GO:0044424	GO:0016616//oxidoreductase activity, acting on the CH-OH group of donors, NAD or NADP as acceptor;GO:0000166//nucleotide binding	GO:0010243//response to organonitrogen compound;GO:0002252;GO:0044710	gi|922488244|ref|XP_013584210.1|/0/PREDICTED: reticuline oxidase-like protein [Brassica oleracea var. oleracea]	50.42	4.15	6.9	10.53	59.61	1.98	3.23	6.07
up-regulated in C6		Bo3g032460	Bo3g032460.1	1742.58	44.4	75.42	46.31	105.94	36.14	31.81	22.96	40.35	62.87	33.15	40.55	-	cds chromosome:v2.1:C3:12456132:12458716:1 gene:Bo3g032460 gene_biotype:protein_coding transcript_biotype:protein_coding	K00827|1|0.0|957|bna:106410980|alanine-glyoxylate transaminase / (R)-3-amino-2-methylpropionate-pyruvate transaminase [EC:2.6.1.44 2.6.1.40]	GO:0043231//intracellular membrane-bounded organelle	GO:0043168//anion binding;GO:0008483//transaminase activity	-	gi|922455698|ref|XP_013630039.1|/0/PREDICTED: alanine--glyoxylate aminotransferase 2 homolog 2, mitochondrial isoform X1 [Brassica oleracea var. oleracea]	620.8	62.8	45.52	31.71	971.61	37.71	15.47	8.7
up-regulated in C6		Bo5g009130	Bo5g009130.1	3717.28	7.88	5.75	13.45	189.13	15.74	3.94	3.75	5.25	5.58	3.98	3.08	-	cds chromosome:v2.1:C5:3280191:3282135:-1 gene:Bo5g009130 gene_biotype:protein_coding transcript_biotype:protein_coding	K01620|1|0.0|671|brp:103871606|threonine aldolase [EC:4.1.2.48]	GO:0044424	GO:0043168//anion binding;GO:0016832//aldehyde-lyase activity	GO:0006566//threonine metabolic process;GO:0009746;GO:0034285	gi|922492994|ref|XP_013585611.1|/0/PREDICTED: probable low-specificity L-threonine aldolase 1 [Brassica oleracea var. oleracea]	1243.64	72.77	4.21	4.31	2142.24	100.77	1.27	0.82
up-regulated in C6		Bo3g066850	Bo3g066850.1	106.5	2.81	2.51	1.22	11.36	1.08	0.74	0.12	0	0.5	0.94	0.52	-	cds chromosome:v2.1:C3:26351888:26352965:1 gene:Bo3g066850 gene_biotype:protein_coding transcript_biotype:protein_coding	K12581|1|4e-19|96.3|bna:106383523|CCR4-NOT transcription complex subunit 7/8;K01054|2|3e-18|93.2|bna:106399005|acylglycerol lipase [EC:3.1.1.23];K13126|3|5e-09|62.8|fve:101312606|polyadenylate-binding protein;K05941|4|7e-06|52.4|mdm:103435918|glutathione gamma-glutamylcysteinyltransferase [EC:2.3.2.15]	GO:0043231//intracellular membrane-bounded organelle	GO:0001071//nucleic acid binding transcription factor activity;GO:0046983//protein dimerization activity	GO:0006984//ER-nucleus signaling pathway;GO:0010260//organ senescence;GO:0009755//hormone-mediated signaling pathway;GO:0006605//protein targeting;GO:1901576;GO:0006972//hyperosmotic response;GO:0009626//plant-type hypersensitive response;GO:0044249//cellular biosynthetic process;GO:0009694//jasmonic acid metabolic process;GO:0009627//systemic acquired resistance	gi|922444672|ref|XP_013626600.1|/2.79931e-169/PREDICTED: NAC domain-containing protein 55-like [Brassica oleracea var. oleracea]	37.27	4.55	0.65	0.29	59.95	5.9	0.25	0.4
up-regulated in C6		Bo8g114550	Bo8g114550.1	1595.2	10.02	17.73	21.27	115.66	13.94	10.06	6.58	26.32	37.01	6.31	11.65	PDS1	cds chromosome:v2.1:C8:40360736:40362134:1 gene:Bo8g114550 gene_biotype:protein_coding transcript_biotype:protein_coding gene_symbol:PDS1 description:phytoene desaturation 1 [Source:TAIR;Acc:AT1G06570](projected from arabidopsis_thaliana,AT1G06570)	K00457|1|0.0|812|brp:103843547|4-hydroxyphenylpyruvate dioxygenase [EC:1.13.11.27]	GO:0009536//plastid	GO:0043169//cation binding;GO:0016702//oxidoreductase activity, acting on single donors with incorporation of molecular oxygen, incorporation of two atoms of oxygen;GO:0005515//protein binding	GO:0006520//cellular amino acid metabolic process;GO:0018130;GO:0016109	gi|922550932|ref|XP_013603448.1|/0/PREDICTED: 4-hydroxyphenylpyruvate dioxygenase [Brassica oleracea var. oleracea]	540.98	50.29	18.32	14.32	912.99	56.73	16.4	10.54
up-regulated in C6		Bo3g018310	Bo3g018310.1	746.94	33.85	13.64	28.46	55.56	34.1	5.26	2.78	7.65	40.37	2.34	9.45	-	cds chromosome:v2.1:C3:6100628:6101334:-1 gene:Bo3g018310 gene_biotype:protein_coding transcript_biotype:protein_coding	K06700|1|1e-11|69.3|tcc:TCM_021825|proteasome inhibitor subunit 1 (PI31)	-	-	GO:0006950//response to stress	gi|922445100|ref|XP_013626730.1|/2.11198e-53/PREDICTED: uncharacterized protein LOC106332778 [Brassica oleracea var. oleracea]	264.81	39.37	17.39	5.23	417.66	14.3	20.22	2.44
up-regulated in C6		Bo01253s020	Bo01253s020.1	0	0	31.38	0	0	0	0	0	0	0	0	0	-	cds scaffold:v2.1:Scaffold01253:8672:9049:1 gene:Bo01253s020 gene_biotype:protein_coding transcript_biotype:protein_coding	-	-	-	-	gi|674238574|gb|KFK31339.1|/9.70246e-38/hypothetical protein AALP_AA6G099200 [Arabis alpina]	10.46	0	0	0	18.12	0	0	0
up-regulated in C6		Bo3g037200	Bo3g037200.1	29.79	8.7	0.94	0.09	0.1	0.19	0	4.68	1.17	0	6.45	1.39	-	cds chromosome:v2.1:C3:14911938:14916655:1 gene:Bo3g037200 gene_biotype:protein_coding transcript_biotype:protein_coding	K05609|1|9e-27|122|thj:104813337|ubiquitin carboxyl-terminal hydrolase L3 [EC:3.4.19.12]	-	-	-	gi|923780592|ref|XP_013681859.1|/0/PREDICTED: uncharacterized protein LOC106386567 [Brassica napus]	13.14	0.13	2.61	1.95	14.93	0.06	3.39	2.44
up-regulated in C6		Bo5g155180	Bo5g155180.1	3341.75	284.83	123.27	65.6	95.97	89.21	125.92	325.53	265.41	336.66	176.85	268.51	-	cds chromosome:v2.1:C5:46725591:46729977:1 gene:Bo5g155180 gene_biotype:protein_coding transcript_biotype:protein_coding	K10529|1|0.0|1254|brp:103870978|alpha-dioxygenase [EC:1.-.-.-]	-	GO:0046906//tetrapyrrole binding;GO:0016702//oxidoreductase activity, acting on single donors with incorporation of molecular oxygen, incorporation of two atoms of oxygen;GO:0016209//antioxidant activity	GO:0034614//cellular response to reactive oxygen species;GO:0010035//response to inorganic substance;GO:0009725//response to hormone;GO:0009267//cellular response to starvation;GO:0009751//response to salicylic acid;GO:0000041//transition metal ion transport;GO:0009062//fatty acid catabolic process;GO:0015698//inorganic anion transport;GO:0009827//plant-type cell wall modification;GO:0009814//def…	gi|922482925|ref|XP_013638948.1|/0/PREDICTED: alpha-dioxygenase 1 [Brassica oleracea var. oleracea]	1249.95	83.59	260.67	238.95	1813.35	15.95	80.19	102.4
up-regulated in C6		Bo3g036120	Bo3g036120.1	38.2	0	0.29	0	0.61	0	0	0	0	0	0.6	0	-	cds chromosome:v2.1:C3:14163310:14164440:-1 gene:Bo3g036120 gene_biotype:protein_coding transcript_biotype:protein_coding	K08917|1|1e-07|55.8|eus:EUTSA_v10008533mg|light-harvesting complex II chlorophyll a/b binding protein 6	-	-	-	gi|922431781|ref|XP_013621990.1|/6.3937e-66/PREDICTED: protein COLD-REGULATED 15B, chloroplastic-like [Brassica oleracea var. oleracea]	12.83	0.2	0.2	0	21.97	0.35	0.35	0
up-regulated in C6		Bo20985s010	Bo20985s010.1	92.14	40.25	4.14	0	6.52	12.13	4.41	0	0	0	0	0	-	cds scaffold:v2.1:Scaffold20985:2:274:1 gene:Bo20985s010 gene_biotype:protein_coding transcript_biotype:protein_coding	-	-	GO:0061135	GO:0010466//negative regulation of peptidase activity	gi|922501306|ref|XP_013588249.1|/1.23056e-45/PREDICTED: kunitz-type serine protease inhibitor DrTI-like [Brassica oleracea var. oleracea]	45.51	6.22	0	1.47	44.24	6.07	0	2.55
up-regulated in C6		Bo7g103820	Bo7g103820.1	93.73	1.48	0.95	1.08	3.8	1.18	1.5	0.07	1.09	0.51	0	0.17	-	cds chromosome:v2.1:C7:39775416:39780853:-1 gene:Bo7g103820 gene_biotype:protein_coding transcript_biotype:protein_coding	K01006|1|0.0|1846|bna:106400973|pyruvate, orthophosphate dikinase [EC:2.7.9.1]	GO:0009532//plastid stroma	GO:0032550;GO:0016781	GO:0006796//phosphate-containing compound metabolic process;GO:0032787//monocarboxylic acid metabolic process	gi|922534858|ref|XP_013598543.1|/0/PREDICTED: pyruvate, phosphate dikinase 1, chloroplastic-like [Brassica oleracea var. oleracea]	32.05	2.02	0.23	0.89	53.41	1.54	0.26	0.74
up-regulated in C6		Bo2g080490	Bo2g080490.1	1750.33	73.56	123.39	77.51	168.89	127.78	93.42	23.03	21.75	42.45	14.43	20.72	-	cds chromosome:v2.1:C2:22216515:22217150:-1 gene:Bo2g080490 gene_biotype:protein_coding transcript_biotype:protein_coding	-	-	-	-	gi|922426191|ref|XP_013619172.1|/2.00555e-110/PREDICTED: latex serine proteinase inhibitor-like [Brassica oleracea var. oleracea]	649.09	124.73	25.87	46.07	954.02	45.77	14.7	41.01
up-regulated in C6		Bo8g106270	Bo8g106270.1	603.95	5.86	6.75	12.38	44.25	7.86	9.84	3.09	14.96	18.96	1.53	3.19	-	cds chromosome:v2.1:C8:37534118:37535275:1 gene:Bo8g106270 gene_biotype:protein_coding transcript_biotype:protein_coding	-	-	GO:0003824//catalytic activity	GO:0009064//glutamine family amino acid metabolic process	gi|922544045|ref|XP_013599792.1|/0/PREDICTED: protein NtpR-like [Brassica oleracea var. oleracea]	205.52	21.5	7.89	9.3	345.05	19.83	9.62	5.95
up-regulated in C6		Bo6g116550	Bo6g116550.1	1737.79	1889.42	573.06	285.07	27.05	273.1	320.64	45.42	62.63	104.16	441.04	126.41	-	cds chromosome:v2.1:C6:36459039:36459647:-1 gene:Bo6g116550 gene_biotype:protein_coding transcript_biotype:protein_coding	-	GO:0043231//intracellular membrane-bounded organelle	GO:0061135	GO:0006952//defense response;GO:0010035//response to inorganic substance;GO:0000302//response to reactive oxygen species;GO:0008219//cell death;GO:0006970//response to osmotic stress;GO:0014070//response to organic cyclic compound;GO:0015698//inorganic anion transport	gi|674960469|emb|CDX72969.1|/4.74741e-95/BnaC06g34170D [Brassica napus]	1400.09	195.07	223.87	142.9	720.23	145.64	188.4	154.17
up-regulated in C6		Bo3g184480	Bo3g184480.1	2634.35	68.25	66.56	108.86	224.19	58.76	107.12	109.06	157.35	123.59	106.8	86.67	ALDH7B4	cds chromosome:v2.1:C3:63975324:63978659:-1 gene:Bo3g184480 gene_biotype:protein_coding transcript_biotype:protein_coding gene_symbol:ALDH7B4 description:aldehyde dehydrogenase 7B4 [Source:TAIR;Acc:AT1G54100](projected from arabidopsis_thaliana,AT1G54100)	K14085|1|0.0|974|bna:106377328|aldehyde dehydrogenase family 7 member A1 [EC:1.2.1.31 1.2.1.8 1.2.1.3]	GO:0044444//cytoplasmic part	GO:0016903//oxidoreductase activity, acting on the aldehyde or oxo group of donors	GO:0000160//phosphorelay signal transduction system;GO:0044710;GO:0009725//response to hormone;GO:0000302//response to reactive oxygen species;GO:0009414//response to water deprivation;GO:0006970//response to osmotic stress;GO:0006787	gi|922457878|ref|XP_013630745.1|/0/PREDICTED: aldehyde dehydrogenase family 7 member A1 [Brassica oleracea var. oleracea]	923.05	130.6	105.69	124.51	1482.03	84.83	18.49	28.46
up-regulated in C6		Bo5g007900	Bo5g007900.1	577.73	29.49	27.89	32.33	59.48	26.83	32.57	36.31	75.38	123.19	46.27	37.71	-	cds chromosome:v2.1:C5:2590311:2592042:-1 gene:Bo5g007900 gene_biotype:protein_coding transcript_biotype:protein_coding description:unknown protein; INVOLVED IN: biological_process unknown; LOCATED IN: chloroplast; EXPRESSED IN: 24 plant structures; EXPRESSED DURING: 14 growth stages; BEST Arabidopsis thaliana protein match is: unknown protein (TAIR:AT1G27030.1); Has 540 Blast h /.../ 538 protein…	-	GO:0009536//plastid	-	-	gi|922481091|ref|XP_013638360.1|/0/PREDICTED: uncharacterized protein LOC106343639 [Brassica oleracea var. oleracea]	211.7	39.55	69.06	48.09	316.99	17.48	47.08	23.71
up-regulated in C6		Bo8g076240	Bo8g076240.1	2995.57	16.52	10.3	8.46	315.42	14.78	24.05	16.23	28.37	21.82	4.39	9.81	-	cds chromosome:v2.1:C8:24348794:24351857:1 gene:Bo8g076240 gene_biotype:protein_coding transcript_biotype:protein_coding description:Tetratricopeptide repeat (TPR)-like superfamily protein [Source:TAIR;Acc:AT1G27110](projected from arabidopsis_thaliana,AT1G27110)	-	-	-	-	gi|922546131|ref|XP_013600849.1|/0/PREDICTED: tetratricopeptide repeat protein 38-like isoform X2 [Brassica oleracea var. oleracea]	1007.46	112.89	12.01	22.88	1721.75	175.43	8.92	6.15
up-regulated in C6		Bo7g117940	Bo7g117940.1	299.84	0.7	0.67	3.97	19.16	3.44	1.63	0.95	2.45	4.95	0.27	1.72	-	cds chromosome:v2.1:C7:47247680:47248518:1 gene:Bo7g117940 gene_biotype:protein_coding transcript_biotype:protein_coding	K10688|1|4e-80|296|bna:106370036|ubiquitin-conjugating enzyme E2 W [EC:2.3.2.25]	GO:0043231//intracellular membrane-bounded organelle	GO:0016879//ligase activity, forming carbon-nitrogen bonds	GO:0009725//response to hormone;GO:0019941//modification-dependent protein catabolic process	gi|922517923|ref|XP_013593706.1|/2.9526e-83/PREDICTED: probable ubiquitin-conjugating enzyme E2 17 isoform X2 [Brassica oleracea var. oleracea]	100.4	8.86	2.31	1.68	172.72	8.93	2.4	0.75
up-regulated in C6		Bo7g019960	Bo7g019960.1	7.23	345.3	143.9	42.34	18.99	34.13	362.14	370.8	208.45	97.02	213.94	156.81	-	cds chromosome:v2.1:C7:7162289:7163051:1 gene:Bo7g019960 gene_biotype:protein_coding transcript_biotype:protein_coding	-	GO:0030312//external encapsulating structure;GO:0005911//cell-cell junction;GO:0044444//cytoplasmic part;GO:0016020//membrane	GO:0046906//tetrapyrrole binding;GO:0022892//substrate-specific transporter activity;GO:0046914//transition metal ion binding	GO:0015669;GO:0009627//systemic acquired resistance;GO:0042743//hydrogen peroxide metabolic process	gi|922526718|ref|XP_013596456.1|/1.24951e-86/PREDICTED: non-symbiotic hemoglobin 1-like [Brassica oleracea var. oleracea]	165.48	31.82	155.92	313.8	170.06	11.85	58.47	91.34
up-regulated in C6		Bo5g020510	Bo5g020510.1	3090.08	49.1	61.56	29.52	340.88	40.64	19.99	15.21	24.54	90.26	3.69	13.29	-	cds chromosome:v2.1:C5:7073622:7074782:-1 gene:Bo5g020510 gene_biotype:protein_coding transcript_biotype:protein_coding	-	-	GO:0003824//catalytic activity	GO:0009064//glutamine family amino acid metabolic process	gi|922479702|ref|XP_013637887.1|/0/PREDICTED: protein NtpR [Brassica oleracea var. oleracea]	1066.91	137.01	35.75	19.91	1752.12	176.64	47.45	4.67
up-regulated in C6		Bo9g183500	Bo9g183500.1	1040.24	34.28	24.26	30.74	62.55	68.92	26.92	15.32	13.75	7.18	16.89	8.09	-	cds chromosome:v2.1:C9:54243291:54243807:-1 gene:Bo9g183500 gene_biotype:protein_coding transcript_biotype:protein_coding	-	-	-	GO:0009062//fatty acid catabolic process	gi|922568390|ref|XP_013612494.1|/3.14385e-33/PREDICTED: uncharacterized protein LOC106318882 [Brassica oleracea var. oleracea]	366.26	54.07	10.72	18.66	583.71	20.45	5.36	7.19
up-regulated in C6		Bo1g056690	Bo1g056690.1	396.84	2.54	4.34	1.02	47.45	1.05	7.36	3.28	14.23	9.73	0.74	2.23	-	cds chromosome:v2.1:C1:16555774:16561102:1 gene:Bo1g056690 gene_biotype:protein_coding transcript_biotype:protein_coding	K01006|1|0.0|1713|bna:106380628|pyruvate, orthophosphate dikinase [EC:2.7.9.1]	GO:0009532//plastid stroma	GO:0032550;GO:0016781	GO:0006796//phosphate-containing compound metabolic process;GO:0032787//monocarboxylic acid metabolic process	gi|674877126|emb|CDY54967.1|/0/BnaCnng27780D [Brassica napus]	134.57	16.51	4.23	8.29	227.13	26.8	4.82	5.53
up-regulated in C6		Bo2g108690	Bo2g108690.1	87.21	354	170.41	19.37	31.73	54.87	40.04	77.52	35.07	98.86	192.86	148.16	ATOSM34	cds chromosome:v2.1:C2:32109338:32110838:1 gene:Bo2g108690 gene_biotype:protein_coding transcript_biotype:protein_coding gene_symbol:ATOSM34 description:osmotin 34 [Source:TAIR;Acc:AT4G11650](projected from arabidopsis_thaliana,AT4G11650)	K04733|1|7e-62|238|ats:F775_00388|interleukin-1 receptor-associated kinase 4 [EC:2.7.11.1]	-	-	GO:0050832//defense response to fungus;GO:0006970//response to osmotic stress;GO:0042742//defense response to bacterium	gi|922421728|ref|XP_013616719.1|/3.11129e-150/PREDICTED: osmotin-like protein OSM34 isoform X1 [Brassica oleracea var. oleracea]	203.87	35.32	146.63	50.88	136.51	18.02	47.02	23.21
up-regulated in C6		Bo8g068450	Bo8g068450.1	667.76	1369.92	161.23	5.78	2.45	17.65	50.52	124.77	29.6	48.81	33.85	15.77	-	cds chromosome:v2.1:C8:22442835:22443747:1 gene:Bo8g068450 gene_biotype:protein_coding transcript_biotype:protein_coding	K04733|1|2e-75|282|aip:107617580|interleukin-1 receptor-associated kinase 4 [EC:2.7.11.1];K12173|5|1e-44|180|gmx:100794341|BRCA1-A complex subunit BRE	-	-	-	gi|922550445|ref|XP_013603207.1|/5.65624e-148/PREDICTED: pathogenesis-related protein 5-like [Brassica oleracea var. oleracea]	732.97	8.63	32.81	68.3	606.98	7.99	16.54	50.01
up-regulated in C6		Bo5g123570	Bo5g123570.1	28.78	0	1.66	0	0.14	0	0	0.03	0	0.34	0	2.81	-	cds chromosome:v2.1:C5:37984695:37985805:1 gene:Bo5g123570 gene_biotype:protein_coding transcript_biotype:protein_coding	-	-	-	-	gi|171921119|gb|ACB59216.1|/1.29931e-34/protein-binding protein [Brassica oleracea]	10.15	0.05	1.05	0.01	16.16	0.08	1.53	0.02
up-regulated in C6		Bo6g087900	Bo6g087900.1	355.14	45.67	21.21	12.7	27.46	20.2	27.73	55.2	47	40.63	55.41	54.4	-	cds chromosome:v2.1:C6:27934845:27938858:1 gene:Bo6g087900 gene_biotype:protein_coding transcript_biotype:protein_coding	-	GO:0043231//intracellular membrane-bounded organelle	GO:0061135	GO:0006952//defense response;GO:0010035//response to inorganic substance;GO:0000302//response to reactive oxygen species;GO:0008219//cell death;GO:0006970//response to osmotic stress;GO:0014070//response to organic cyclic compound;GO:0015698//inorganic anion transport	gi|922511778|ref|XP_013591685.1|/6.03974e-100/PREDICTED: trypsin inhibitor BvTI-like [Brassica oleracea var. oleracea]	140.67	20.12	50.15	43.31	186.14	7.38	8.26	14.1
up-regulated in C6		Bo8g106450	Bo8g106450.1	513.68	26.39	15.98	6.19	26.32	20.62	35.61	30.87	18.22	19.33	46.13	19.76	-	cds chromosome:v2.1:C8:37622094:37623282:1 gene:Bo8g106450 gene_biotype:protein_coding transcript_biotype:protein_coding	K14006|1|5e-19|94.7|tcc:TCM_045610|protein transport protein SEC23	GO:0044424;GO:0016020//membrane	-	GO:0006950//response to stress	gi|922545736|ref|XP_013600655.1|/1.94586e-91/PREDICTED: protein PLANT CADMIUM RESISTANCE 2 [Brassica oleracea var. oleracea]	185.35	17.71	28.41	28.23	284.39	10.38	15.35	8.99
up-regulated in C6		Bo6g095510	Bo6g095510.1	1420.19	5.18	4.38	5.35	61.11	2.33	1.96	1.16	3.9	13.33	0.55	1.37	-	cds chromosome:v2.1:C6:29892262:29893287:-1 gene:Bo6g095510 gene_biotype:protein_coding transcript_biotype:protein_coding	K01054|1|3e-20|99.8|bna:106399005|acylglycerol lipase [EC:3.1.1.23];K12581|2|6e-19|95.5|bna:106383523|CCR4-NOT transcription complex subunit 7/8;K13126|3|1e-11|71.2|fve:101312606|polyadenylate-binding protein;K05941|4|8e-08|58.5|mdm:103435918|glutathione gamma-glutamylcysteinyltransferase [EC:2.3.2.15];K03094|5|2e-06|54.3|lja:Lj2g3v3084320.1|S-phase kinase-associated protein 1	GO:0043231//intracellular membrane-bounded organelle	GO:0003676//nucleic acid binding;GO:0001071//nucleic acid binding transcription factor activity	GO:0006952//defense response;GO:0051707//response to other organism;GO:0016049//cell growth;GO:0009791//post-embryonic development;GO:0006351//transcription, DNA-templated;GO:0010260//organ senescence	gi|922505994|ref|XP_013589912.1|/3.13095e-161/PREDICTED: NAC transcription factor 29-like [Brassica oleracea var. oleracea]	476.58	22.93	5.08	2.34	817.19	33.1	7.15	1.41
up-regulated in C6		Bo2g050710	Bo2g050710.1	29.09	0.4	0	0	0.28	0.26	0.3	0	0.27	0	0.55	0	-	cds chromosome:v2.1:C2:14263775:14265045:-1 gene:Bo2g050710 gene_biotype:protein_coding transcript_biotype:protein_coding	-	-	-	-	gi|922427171|ref|XP_013619623.1|/1.38204e-121/PREDICTED: uncharacterized protein LOC106326149 [Brassica oleracea var. oleracea]	9.83	0.18	0.18	0.19	16.68	0.16	0.32	0.17
up-regulated in C6		Bo1g008360	Bo1g008360.1	1261.22	17.67	16.55	12.72	54.66	15.95	14.51	10.08	11.75	13.95	10.3	12.55	-	cds chromosome:v2.1:C1:2943561:2949049:1 gene:Bo1g008360 gene_biotype:protein_coding transcript_biotype:protein_coding description:lysine-ketoglutarate reductase/saccharopine dehydrogenase bifunctional enzyme [Source:Projected from Arabidopsis thaliana (AT4G33150) TAIR;Acc:AT4G33150]	K14157|1|0.0|1972|bna:106438508|alpha-aminoadipic semialdehyde synthase [EC:1.5.1.8 1.5.1.9]	GO:0043231//intracellular membrane-bounded organelle;GO:0044444//cytoplasmic part	GO:0004753//saccharopine dehydrogenase activity	GO:0009746;GO:0009628//response to abiotic stimulus;GO:0034285;GO:0006554//lysine catabolic process;GO:0042743//hydrogen peroxide metabolic process;GO:0003006//developmental process involved in reproduction;GO:0070646//protein modification by small protein removal	gi|922417174|ref|XP_013603274.1|/0/PREDICTED: alpha-aminoadipic semialdehyde synthase isoform X2 [Brassica oleracea var. oleracea]	431.81	27.78	12.27	12.11	718.29	23.34	1.84	2.24
up-regulated in C6		Bo2g096220	Bo2g096220.1	430.99	0.89	0.65	1.31	22.93	0.87	0.43	0.86	1.57	1.17	0.23	1.15	-	cds chromosome:v2.1:C2:27373202:27374020:-1 gene:Bo2g096220 gene_biotype:protein_coding transcript_biotype:protein_coding description:Lactoylglutathione lyase / glyoxalase I family protein [Source:TAIR;Acc:AT1G80160](projected from arabidopsis_thaliana,AT1G80160)	K14611|1|5e-61|233|mus:103986044|solute carrier family 23 (nucleobase transporter), member 1/2;K08234|2|1e-10|66.6|cvr:CHLNCDRAFT_141766|glyoxylase I family protein	-	GO:0003824//catalytic activity	-	gi|922425490|ref|XP_013618822.1|/2.87811e-95/PREDICTED: metallothiol transferase FosB [Brassica oleracea var. oleracea]	144.18	8.37	0.85	0.95	248.39	12.61	0.54	0.58
up-regulated in C6		Bo01291s010	Bo01291s010.1	50.44	4.75	7.3	1.45	0.49	1.83	0.53	0.23	0.56	0.75	0	0.24	-	cds scaffold:v2.1:Scaffold01291:11859:15111:1 gene:Bo01291s010 gene_biotype:protein_coding transcript_biotype:protein_coding	K00699|1|8e-45|182|spen:107013955|glucuronosyltransferase [EC:2.4.1.17];K13692|2|8e-45|182|lja:Lj5g3v2112320.1|UDP-glucose:(indol-3-yl)acetate beta-D-glucosyltransferase [EC:2.4.1.121];K04628|5|2e-43|177|vra:106769098|ceramide galactosyltransferase [EC:2.4.1.47]	-	GO:0016757//transferase activity, transferring glycosyl groups	-	gi|922573241|ref|XP_013614947.1|/0/PREDICTED: UDP-glycosyltransferase 82A1-like [Brassica oleracea var. oleracea]	20.83	1.26	0.33	0.44	25.67	0.69	0.38	0.18
up-regulated in C6		Bo8g102640	Bo8g102640.1	19.64	168.55	167.12	15.78	11.89	30.68	130.24	102.69	51.65	68.59	231.18	138.56	-	cds chromosome:v2.1:C8:36188550:36190962:1 gene:Bo8g102640 gene_biotype:protein_coding transcript_biotype:protein_coding	K05933|1|0.0|634|bna:106365298|aminocyclopropanecarboxylate oxidase [EC:1.14.17.4]	GO:0005911//cell-cell junction;GO:0016020//membrane;GO:0043231//intracellular membrane-bounded organelle;GO:0005576//extracellular region;GO:0044444//cytoplasmic part	GO:0046914//transition metal ion binding;GO:0051536//iron-sulfur cluster binding;GO:0016705//oxidoreductase activity, acting on paired donors, with incorporation or reduction of molecular oxygen;GO:0016641//oxidoreductase activity, acting on the CH-NH2 group of donors, oxygen as acceptor;GO:0016836//hydro-lyase activity;GO:0003729//mRNA binding	GO:0044260;GO:0034614//cellular response to reactive oxygen species;GO:0055080//cation homeostasis;GO:0072350//tricarboxylic acid metabolic process;GO:0006007//glucose catabolic process;GO:0070542//response to fatty acid;GO:0010039//response to iron ion;GO:0009692//ethylene metabolic process;GO:0006996//organelle organization;GO:0006970//response to osmotic stress;GO:0010087//phloem or xylem hist…	gi|922552617|ref|XP_013604300.1|/0/PREDICTED: 1-aminocyclopropane-1-carboxylate oxidase 1 [Brassica oleracea var. oleracea]	118.44	19.45	146.11	94.86	85.56	9.92	81.56	39.88
up-regulated in C6		Bo8g106460	Bo8g106460.1	1011.33	41.02	26.44	24.43	111.25	29.18	69.36	176.65	66.63	90.85	212.25	87.97	-	cds chromosome:v2.1:C8:37625552:37626442:1 gene:Bo8g106460 gene_biotype:protein_coding transcript_biotype:protein_coding	K14006|1|1e-18|92.4|tcc:TCM_045610|protein transport protein SEC23	GO:0044424;GO:0016020//membrane	-	GO:0006950//response to stress	gi|922545738|ref|XP_013600656.1|/1.35278e-92/PREDICTED: protein PLANT CADMIUM RESISTANCE 2-like [Brassica oleracea var. oleracea]	359.6	54.95	130.36	104.21	564.46	48.81	70.94	62.75
up-regulated in C6		Bo9g117230	Bo9g117230.1	1361.63	3.56	4.75	4.8	74.32	5.42	3.65	2.59	4.38	2.1	0.91	0.92	-	cds chromosome:v2.1:C9:37033241:37034298:-1 gene:Bo9g117230 gene_biotype:protein_coding transcript_biotype:protein_coding	-	GO:0009536//plastid	-	GO:0006812//cation transport	gi|922562224|ref|XP_013609426.1|/3.63811e-173/PREDICTED: uncharacterized protein LOC106316103 isoform X1 [Brassica oleracea var. oleracea]	456.65	28.18	1.31	3.54	783.74	39.96	0.68	0.9
up-regulated in C6		Bo3g082110	Bo3g082110.1	216.61	4.23	1.9	4.57	15.2	6.99	2.63	3.11	2.86	2.68	1.2	1.82	-	cds chromosome:v2.1:C3:30584501:30586921:-1 gene:Bo3g082110 gene_biotype:protein_coding transcript_biotype:protein_coding	K01177|1|0.0|1077|bna:106411687|beta-amylase [EC:3.2.1.2]	GO:0009536//plastid;GO:0016020//membrane	GO:0005102//receptor binding;GO:0032550;GO:0004672//protein kinase activity;GO:0043167//ion binding;GO:0016160//amylase activity	GO:0000226//microtubule cytoskeleton organization;GO:0043479;GO:0065008//regulation of biological quality;GO:0045229//external encapsulating structure organization;GO:0003006//developmental process involved in reproduction;GO:0009826//unidimensional cell growth;GO:0007167//enzyme linked receptor protein signaling pathway;GO:0005982//starch metabolic process;GO:0009933//meristem structural organiz…	gi|922432500|ref|XP_013622356.1|/0/PREDICTED: beta-amylase 1, chloroplastic-like [Brassica oleracea var. oleracea]	74.25	8.92	1.9	2.87	123.3	5.57	0.74	0.24
up-regulated in C6		Bo7g089110	Bo7g089110.1	678.42	30.16	15.58	28.26	91.17	12.38	21.52	17.38	21.56	14.86	12.88	9.06	-	cds chromosome:v2.1:C7:34432788:34433872:-1 gene:Bo7g089110 gene_biotype:protein_coding transcript_biotype:protein_coding	K20285|1|2e-51|204|bna:106415866|Rab9 effector protein with kelch motifs	GO:0044444//cytoplasmic part	-	GO:0006511//ubiquitin-dependent protein catabolic process;GO:0043248//proteasome assembly;GO:0009062//fatty acid catabolic process;GO:0044271//cellular nitrogen compound biosynthetic process;GO:0019759;GO:0009404//toxin metabolic process;GO:0035966//response to topologically incorrect protein	gi|922515942|ref|XP_013593056.1|/0/PREDICTED: nitrile-specifier protein 5 [Brassica oleracea var. oleracea]	241.39	43.94	12.27	20.15	378.55	41.67	2.95	2.4
up-regulated in C6		Bo5g003250	Bo5g003250.1	376.94	2.38	6.6	9.35	39.85	3.65	4.27	2.8	7.22	18.04	2.44	2.98	-	cds chromosome:v2.1:C5:666522:669763:-1 gene:Bo5g003250 gene_biotype:protein_coding transcript_biotype:protein_coding	K10661|1|4e-08|58.9|bdi:100827964|E3 ubiquitin-protein ligase MARCH6 [EC:2.3.2.27]	-	GO:0046914//transition metal ion binding	-	gi|922482138|ref|XP_013638706.1|/1.59064e-94/PREDICTED: uncharacterized protein LOC106343898 [Brassica oleracea var. oleracea]	128.64	17.62	7.82	4.76	215.04	19.46	8.85	2.25

## Sheet: Table S5
Table S5 Gene ontology enrichment analysis for all differentially expressed genes in roots of two Brassica oleracea accessions (the C6 and the F103) grown in solutions containing 0.025 mM P (Low P) and 0.25 mM P (High P) for two weeks (n=3 for each accession and each treatment). Bonferroni corrected p-values were used to determine significantly enriched categories and a corrected p-value of 0.05 …
Comparison	Accession	GO Category	GO	Annotation	Number	Group Size	p-value Bonferroni Correction
Low P VS High P	C6	biological process	GO:0000302	response to reactive oxygen species	10 of 111 in the list	494 of 26243 in the genome	0.01724
Low P VS High P	F103	biological process	GO:0006629	lipid metabolic process	31 of 168 in the list	2304 of 26243 in the genome	0.02329
Low P VS High P	C6	biological process	GO:0006643	membrane lipid metabolic process	12 of 111 in the list	282 of 26243 in the genome	1.02e-06
Low P VS High P	F103	biological process	GO:0006643	membrane lipid metabolic process	21 of 168 in the list	282 of 26243 in the genome	5.99e-14
Low P VS High P	C6	biological process	GO:0006664	glycolipid metabolic process	12 of 111 in the list	194 of 26243 in the genome	1.41e-08
Low P VS High P	F103	biological process	GO:0006664	glycolipid metabolic process	20 of 168 in the list	194 of 26243 in the genome	5.52e-16
Low P VS High P	F103	biological process	GO:0006811	ion transport	34 of 168 in the list	2277 of 26243 in the genome	0.00102
Low P VS High P	C6	biological process	GO:0006820	anion transport	16 of 111 in the list	1006 of 26243 in the genome	0.00185
Low P VS High P	F103	biological process	GO:0006820	anion transport	24 of 168 in the list	1006 of 26243 in the genome	1.18e-05
Low P VS High P	C6	biological process	GO:0006950	response to stress	53 of 111 in the list	6557 of 26243 in the genome	6.22e-05
Low P VS High P	F103	biological process	GO:0006950	response to stress	68 of 168 in the list	6557 of 26243 in the genome	0.00279
Low P VS High P	C6	biological process	GO:0006979	response to oxidative stress	11 of 111 in the list	544 of 26243 in the genome	0.00717
Low P VS High P	F103	biological process	GO:0007154	cell communication	45 of 168 in the list	3795 of 26243 in the genome	0.00857
Low P VS High P	C6	biological process	GO:0008610	lipid biosynthetic process	17 of 111 in the list	1148 of 26243 in the genome	0.00234
Low P VS High P	F103	biological process	GO:0008610	lipid biosynthetic process	26 of 168 in the list	1148 of 26243 in the genome	8.42e-06
Low P VS High P	C6	biological process	GO:0009247	glycolipid biosynthetic process	12 of 111 in the list	184 of 26243 in the genome	7.59e-09
Low P VS High P	F103	biological process	GO:0009247	glycolipid biosynthetic process	20 of 168 in the list	184 of 26243 in the genome	1.91e-16
Low P VS High P	C6	biological process	GO:0009267	cellular response to starvation	18 of 111 in the list	570 of 26243 in the genome	1.16e-08
Low P VS High P	F103	biological process	GO:0009267	cellular response to starvation	29 of 168 in the list	570 of 26243 in the genome	2.08e-15
Low P VS High P	C6	biological process	GO:0009605	response to external stimulus	30 of 111 in the list	2880 of 26243 in the genome	0.00074
Low P VS High P	F103	biological process	GO:0009605	response to external stimulus	41 of 168 in the list	2880 of 26243 in the genome	0.00025
Low P VS High P	C6	biological process	GO:0009746	response to hexose	8 of 111 in the list	311 of 26243 in the genome	0.01953
Low P VS High P	C6	biological process	GO:0009991	response to extracellular stimulus	18 of 111 in the list	601 of 26243 in the genome	2.75e-08
Low P VS High P	F103	biological process	GO:0009991	response to extracellular stimulus	29 of 168 in the list	601 of 26243 in the genome	8.56e-15
Low P VS High P	C6	biological process	GO:0010035	response to inorganic substance	23 of 111 in the list	1873 of 26243 in the genome	0.00108
Low P VS High P	C6	biological process	GO:0010039	response to iron ion	5 of 111 in the list	60 of 26243 in the genome	0.002
Low P VS High P	C6	biological process	GO:0010647	positive regulation of cell communication	4 of 111 in the list	14 of 26243 in the genome	0.0001
Low P VS High P	F103	biological process	GO:0010647	positive regulation of cell communication	4 of 168 in the list	14 of 26243 in the genome	0.00061
Low P VS High P	C6	biological process	GO:0015698	inorganic anion transport	15 of 111 in the list	524 of 26243 in the genome	2.19e-06
Low P VS High P	F103	biological process	GO:0015698	inorganic anion transport	21 of 168 in the list	524 of 26243 in the genome	1.03e-08
Low P VS High P	C6	biological process	GO:0030002	cellular anion homeostasis	3 of 111 in the list	5 of 26243 in the genome	0.00026
Low P VS High P	F103	biological process	GO:0030002	cellular anion homeostasis	3 of 168 in the list	5 of 26243 in the genome	0.00102
Low P VS High P	C6	biological process	GO:0031667	response to nutrient levels	18 of 111 in the list	601 of 26243 in the genome	2.75e-08
Low P VS High P	F103	biological process	GO:0031667	response to nutrient levels	29 of 168 in the list	601 of 26243 in the genome	8.56e-15
Low P VS High P	C6	biological process	GO:0031668	cellular response to extracellular stimulus	18 of 111 in the list	585 of 26243 in the genome	1.77e-08
Low P VS High P	F103	biological process	GO:0031668	cellular response to extracellular stimulus	29 of 168 in the list	585 of 26243 in the genome	4.17e-15
Low P VS High P	C6	biological process	GO:0031669	cellular response to nutrient levels	18 of 111 in the list	585 of 26243 in the genome	1.77e-08
Low P VS High P	F103	biological process	GO:0031669	cellular response to nutrient levels	29 of 168 in the list	585 of 26243 in the genome	4.17e-15
Low P VS High P	C6	biological process	GO:0033554	cellular response to stress	22 of 111 in the list	2078 of 26243 in the genome	0.01838
Low P VS High P	F103	biological process	GO:0033554	cellular response to stress	38 of 168 in the list	2078 of 26243 in the genome	1.1e-06
Low P VS High P	C6	biological process	GO:0034284	response to monosaccharide	8 of 111 in the list	311 of 26243 in the genome	0.01953
Low P VS High P	C6	biological process	GO:0034599	cellular response to oxidative stress	5 of 111 in the list	63 of 26243 in the genome	0.00255
Low P VS High P	C6	biological process	GO:0034614	cellular response to reactive oxygen species	5 of 111 in the list	61 of 26243 in the genome	0.00218
Low P VS High P	C6	biological process	GO:0042594	response to starvation	18 of 111 in the list	570 of 26243 in the genome	1.16e-08
Low P VS High P	F103	biological process	GO:0042594	response to starvation	29 of 168 in the list	570 of 26243 in the genome	2.08e-15
Low P VS High P	C6	biological process	GO:0046467	membrane lipid biosynthetic process	12 of 111 in the list	240 of 26243 in the genome	1.65e-07
Low P VS High P	F103	biological process	GO:0046467	membrane lipid biosynthetic process	20 of 168 in the list	240 of 26243 in the genome	3.7e-14
Low P VS High P	C6	biological process	GO:0048878	chemical homeostasis	11 of 111 in the list	482 of 26243 in the genome	0.00232
Low P VS High P	C6	biological process	GO:0050801	ion homeostasis	11 of 111 in the list	416 of 26243 in the genome	0.00057
Low P VS High P	C6	biological process	GO:0050896	response to stimulus	72 of 111 in the list	11163 of 26243 in the genome	0.0006
Low P VS High P	F103	biological process	GO:0051716	cellular response to stimulus	50 of 168 in the list	4320 of 26243 in the genome	0.00483
Low P VS High P	C6	biological process	GO:0055081	anion homeostasis	3 of 111 in the list	23 of 26243 in the genome	0.04389
Low P VS High P	F103	biological process	GO:0055081	anion homeostasis	4 of 168 in the list	23 of 26243 in the genome	0.00523
Low P VS High P	C6	biological process	GO:0071496	cellular response to external stimulus	18 of 111 in the list	585 of 26243 in the genome	1.77e-08
Low P VS High P	F103	biological process	GO:0071496	cellular response to external stimulus	29 of 168 in the list	585 of 26243 in the genome	4.17e-15
Low P VS High P	C6	biological process	GO:0072502	cellular trivalent inorganic anion homeostasis	3 of 111 in the list	5 of 26243 in the genome	0.00026
Low P VS High P	F103	biological process	GO:0072502	cellular trivalent inorganic anion homeostasis	3 of 168 in the list	5 of 26243 in the genome	0.00102
Low P VS High P	C6	biological process	GO:0072506	trivalent inorganic anion homeostasis	3 of 111 in the list	15 of 26243 in the genome	0.01155
Low P VS High P	F103	biological process	GO:0072506	trivalent inorganic anion homeostasis	3 of 168 in the list	15 of 26243 in the genome	0.04443
Low P VS High P	C6	biological process	GO:1901135	carbohydrate derivative metabolic process	17 of 111 in the list	1423 of 26243 in the genome	0.03544
Low P VS High P	F103	biological process	GO:1901135	carbohydrate derivative metabolic process	27 of 168 in the list	1423 of 26243 in the genome	0.00015
Low P VS High P	C6	biological process	GO:1901137	carbohydrate derivative biosynthetic process	14 of 111 in the list	894 of 26243 in the genome	0.009
Low P VS High P	F103	biological process	GO:1901137	carbohydrate derivative biosynthetic process	24 of 168 in the list	894 of 26243 in the genome	1.23e-06
Low P VS High P	C6	biological process	GO:1901678	iron coordination entity transport	2 of 111 in the list	3 of 26243 in the genome	0.01898
Low P VS High P	C6	biological process	GO:1901700	response to oxygen-containing compound	23 of 111 in the list	1647 of 26243 in the genome	0.00011
Low P VS High P	C6	biological process	GO:1903509	liposaccharide metabolic process	12 of 111 in the list	198 of 26243 in the genome	1.78e-08
Low P VS High P	F103	biological process	GO:1903509	liposaccharide metabolic process	20 of 168 in the list	198 of 26243 in the genome	8.3e-16
Low P VS High P	F103	molecular function	GO:0015103	inorganic anion transmembrane transporter activity	7 of 142 in the list	118 of 23256 in the genome	0.00085
Low P VS High P	F103	molecular function	GO:0015114	phosphate ion transmembrane transporter activity	3 of 142 in the list	7 of 23256 in the genome	0.0008
Low P VS High P	C6	molecular function	GO:0016781	phosphotransferase activity, paired acceptors	2 of 95 in the list	3 of 23256 in the genome	0.00405
Low P VS High P	F103	molecular function	GO:0016787	hydrolase activity	45 of 142 in the list	4333 of 23256 in the genome	0.01321
Low P VS High P	F103	molecular function	GO:0016788	hydrolase activity, acting on ester bonds	28 of 142 in the list	1326 of 23256 in the genome	7.46e-07
Low P VS High P	F103	molecular function	GO:0016791	phosphatase activity	15 of 142 in the list	450 of 23256 in the genome	1.2e-05
Low P VS High P	F103	molecular function	GO:0022820	potassium ion symporter activity	2 of 142 in the list	2 of 23256 in the genome	0.00388
Low P VS High P	C6	molecular function	GO:0042578	phosphoric ester hydrolase activity	10 of 95 in the list	557 of 23256 in the genome	0.00766
Low P VS High P	F103	molecular function	GO:0042578	phosphoric ester hydrolase activity	20 of 142 in the list	557 of 23256 in the genome	2.15e-08
Low P VS High P	F103	molecular function	GO:0046508	hydrolase activity, acting on carbon-sulfur bonds	2 of 142 in the list	2 of 23256 in the genome	0.00388
Low P VS High P	C6	molecular function	GO:0061134	peptidase regulator activity	4 of 95 in the list	59 of 23256 in the genome	0.0082
Low P VS High P	C6	molecular function	GO:0061135	endopeptidase regulator activity	4 of 95 in the list	56 of 23256 in the genome	0.00668

## Sheet: Table S6
Table S6 P-responsive genes with orthologues in Arabidopsis thaliana. The table shows the gene expression of all P-responsive genes in the roots of two Brassica oleracea accessions (C6 and F103) grown hydroponically for two weeks in solutions containing 0.025 mM P (Low P) and 0.25 mM P (High P) which have A. thaliana ortholouges.
Gene	Arabidopsis.thaliana.gene.stable.ID	C6LP_17_113_FPKM	C6LP_17_16_FPKM	C6LP_17_5_FPKM	C6LP_29_121_FPKM	C6LP_29_29_FPKM	C6LP_29_6_FPKM	F103LP_31_155_FPKM	F103LP_31_65_FPKM	F103LP_31_98_FPKM	F103LP_9_116_FPKM	F103LP_9_120_FPKM	F103LP_9_137_FPKM
Bo5g002640A3:AA3:A297	AT1G01190	1.47	26.58	38.07	22.14	16.05	19.05	13.78	11.76	11.79	48.42	68.34	27.35
Bo5g002530	AT1G01360	24.26	89.37	105.17	11.46	15.23	19.95	25.09	10.3	7.64	47.63	48.89	52.88
Bo5g002390	AT1G01580	0	13.2	7.54	59.07	32.31	78.05	10.52	2.31	8.51	0.44	0.05	0.82
Bo5g003080	AT1G02360	106.37	215.09	113.67	147.39	93.5	267.66	342.87	145.73	135.16	65.15	45.47	72.79
Bo5g003250	AT1G02610	376.94	2.38	6.6	9.35	39.85	3.65	4.27	2.8	7.22	18.04	2.44	2.98
Bo5g003400	AT1G02820	2.02	380.1	121.25	377.54	51.13	578.03	361.77	43.72	112.61	6.71	117.62	26.71
Bo8g116120	AT1G03090	877.74	11.54	13.94	26.01	69.62	19.46	21.49	14.76	42.22	56.23	10.32	19.33
Bo8g004490	AT1G05240	3.46	66.65	58.07	27.94	28.42	29.5	23.09	36.34	30.89	74.38	222.41	86.32
Bo8g004500	AT1G05240	5.29	63.85	61.59	44.49	30.81	30.29	38.64	44.79	53.73	96.07	261.6	99.75
Bo8g115230	AT1G05240	2.04	52.64	56.55	34.25	25.71	28.56	41.91	32.97	34.26	79.2	224.92	82.14
Bo8g004490	AT1G05250	3.46	66.65	58.07	27.94	28.42	29.5	23.09	36.34	30.89	74.38	222.41	86.32
Bo8g004500	AT1G05250	5.29	63.85	61.59	44.49	30.81	30.29	38.64	44.79	53.73	96.07	261.6	99.75
Bo8g115230	AT1G05250	2.04	52.64	56.55	34.25	25.71	28.56	41.91	32.97	34.26	79.2	224.92	82.14
Bo8g114550	AT1G06570	1595.2	10.02	17.73	21.27	115.66	13.94	10.06	6.58	26.32	37.01	6.31	11.65
Bo5g007900	AT1G07040	577.73	29.49	27.89	32.33	59.48	26.83	32.57	36.31	75.38	123.19	46.27	37.71
Bo5g008770	AT1G08090	0.2	0.2	0.19	1.88	14.75	17.29	4.23	1.3	1.52	0	0.5	0
Bo5g008780	AT1G08090	0.01	2.6	3.16	20.64	79.03	70.19	24.55	5.19	3.3	0.11	0.33	0.1
Bo8g112690	AT1G08090	0	0.22	0.07	6.83	90.56	4.72	1.61	1.14	1.21	0	0.1	0
Bo5g008900	AT1G08310	23.35	19.06	21.79	3.4	4.95	3.45	4.63	16.38	7.96	47.77	38.53	45.56
Bo5g009130	AT1G08630	3717.28	7.88	5.75	13.45	189.13	15.74	3.94	3.75	5.25	5.58	3.98	3.08
Bo5g009150	AT1G08650	0.25	12.45	12.94	9.51	4.32	8.79	3.05	2.68	2.12	9	33.98	16.98
Bo5g009420	AT1G09030	0	2.01	2.23	10.71	17.03	28.51	65.06	17.24	20.01	3.01	7.66	3.84
Bo8g058160	AT1G09070	9.08	10.77	5.72	3.9	3.54	3.98	2.95	6.37	8.71	25.71	36.65	26.6
Bo5g010550	AT1G10070	3871.57	18.53	14.42	23.54	223.13	31.72	40.43	19.04	67.32	80.54	5.09	20.32
Bo8g110790	AT1G10070	848.09	3.07	3.41	4.83	53.18	7.6	5.44	1.71	5.45	14.08	1.45	2.39
Bo5g013460	AT1G11080	0.56	10.75	2.47	61.87	58.75	17.61	35.72	29.91	27.16	25.46	12.34	14.29
Bo8g109030	AT1G11190	390.7	285.12	260.56	12.1	41.96	12.33	26.87	36.83	24.48	207.72	197.88	208.08
Bo8g108330	AT1G12240	3.86	22.72	28.58	29.3	21.54	69.77	224.59	19.61	29.61	20.63	25.83	26.24
Bo5g016800	AT1G12540	3.24	10.27	9.56	5.72	11.7	23.52	43.39	0.81	4.49	0.29	0.43	0.86
Bo04756s020	AT1G12780	306.8	39.23	38.07	34.23	72.75	57.79	41.91	24.12	38.34	7.53	2.77	9.31
Bo8g065960	AT1G14220	156.49	196.03	178.87	65.17	71.92	38.16	76.53	111.87	131.09	397.06	246.17	284.21
Bo8g106560	AT1G14760	23.57	37.24	27.16	22.54	30.02	26.46	37.28	0.54	0.28	0.29	0.86	1.15
Bo8g106450	AT1G14870	513.68	26.39	15.98	6.19	26.32	20.62	35.61	30.87	18.22	19.33	46.13	19.76
Bo8g106460	AT1G14870	1011.33	41.02	26.44	24.43	111.25	29.18	69.36	176.65	66.63	90.85	212.25	87.97
Bo8g106450	AT1G14880	513.68	26.39	15.98	6.19	26.32	20.62	35.61	30.87	18.22	19.33	46.13	19.76
Bo8g106460	AT1G14880	1011.33	41.02	26.44	24.43	111.25	29.18	69.36	176.65	66.63	90.85	212.25	87.97
Bo5g020510	AT1G15040	3090.08	49.1	61.56	29.52	340.88	40.64	19.99	15.21	24.54	90.26	3.69	13.29
Bo8g106270	AT1G15040	603.95	5.86	6.75	12.38	44.25	7.86	9.84	3.09	14.96	18.96	1.53	3.19
Bo8g105920	AT1G15690	31	47.49	58.03	34.24	25.42	35.06	23.04	37.43	41.16	107.63	121.1	98.07
Bo5g021670	AT1G16300	4.4	32.84	36.25	8.03	8.01	8.62	8.71	10.84	10.97	32.46	53.87	38.62
Bo5g024020	AT1G17710	36.18	40.23	55.2	1.81	4.77	1.72	1.44	23.36	4.86	120.29	154.02	63.45
Bo8g067410	AT1G17710	4.11	75.81	83.42	0.44	0.87	0.61	0.13	0.86	0.74	64.77	152.1	54.71
Bo8g104650	AT1G17710	442.96	116.6	183.74	1.03	7.71	1.15	1.62	33.03	1.24	279.78	204.74	178.23
Bo5g027070	AT1G19050	0.18	5.86	2.78	15.46	21.2	14.94	72.34	17.99	14.38	0.8	4.1	3.07
Bo8g068270	AT1G19050	4.19	17.96	11.12	41.66	30.75	25.43	114.4	36.88	67.64	9.36	9.37	11.5
Bo5g027350	AT1G19320	22.84	19.55	2.67	0.14	0.92	0.83	1.83	8.18	2.37	6.82	2.08	1.49
Bo8g068450	AT1G19320	667.76	1369.92	161.23	5.78	2.45	17.65	50.52	124.77	29.6	48.81	33.85	15.77
Bo7g061580	AT1G20440	94.97	33.37	17.39	52.79	26.95	59.98	94.32	44.89	65.45	21.62	18.06	16.41
Bo7g061580	AT1G20450	94.97	33.37	17.39	52.79	26.95	59.98	94.32	44.89	65.45	21.62	18.06	16.41
Bo5g034330	AT1G21400	1556.71	8.14	12.67	13.76	137.66	11.49	17.79	7.51	23.35	34.76	3.78	8.21
Bo7g056390	AT1G23110	2.22	29.53	55.68	0.13	0.27	0	0	0.12	0	18.55	7.68	17.79
Bo5g039280	AT1G23140	41.35	128.58	138.77	7.55	7.52	6.81	11.46	3.16	2.35	68.24	111.9	64.74
Bo5g043440	AT1G25275	38.1	66.16	52.77	6.06	4.67	8.74	5.41	9.24	9.64	31.79	55.83	35.78
Bo5g043430	AT1G25280	0	0.08	1.28	29.59	16.92	1.95	2.62	13.2	24.49	17.23	2.41	20.02
Bo2g061130	AT1G25550	207.11	111.74	116.36	48.82	85.9	34.94	28.16	29.11	50.91	165.65	117.75	111.96
Bo5g045140	AT1G26790	272.02	1.65	1.73	1.61	29.28	3.52	4.13	0.48	1.16	3.45	4.72	2.37
Bo5g045210	AT1G26920	0	0.21	2.65	122.51	77.16	6.61	25.66	58.4	93.64	72.66	34.39	68.83
Bo5g045270	AT1G26940	0	0	1.72	22.5	18.65	2.52	7.63	29.09	27.08	28.47	28.49	25.08
Bo8g076240	AT1G27110	2995.57	16.52	10.3	8.46	315.42	14.78	24.05	16.23	28.37	21.82	4.39	9.81
Bo5g055780	AT1G28330	135.76	27.86	69.15	511.53	862.93	113.14	362.36	884.53	1300.51	2172.17	461.96	1336.85
Bo5g057190	AT1G28680	7.91	32.16	24.86	127.71	50.23	211.65	20.16	13.06	16.18	12	24.11	19.55
Bo8g037950	AT1G30560	4.65	6.74	4.32	4.91	3.76	3.05	4.29	7.07	7.24	27.08	51.94	19.75
Bo5g086790	AT1G33055	178.5	18.34	20.86	18	42.79	13.55	24.4	13.48	11.51	98.32	24.73	46.21
Bo1g095850	AT1G34047	8	8.94	40.94	69.33	315.08	58.92	20.59	330.76	31.64	151.77	42.8	48.35
Bo1g097920	AT1G34047	5.26	1.71	32.95	47.36	265.03	39.13	15.98	123.02	20.64	55.42	35.7	31.05
Bo1g097950	AT1G34047	10.76	3.25	26.56	52.58	255.97	26.05	13.41	185.75	28	54.62	49.33	36.27
Bo3g090120	AT1G35260	0	3.72	4.57	124.65	53.13	9.18	7.66	3.6	2.76	1.04	0.76	3.06
Bo4g045270	AT1G43670	16.55	6.95	8.8	0.35	2.76	3.11	1.87	2.13	4.69	16.11	37.88	8.85
Bo5g076370	AT1G49660	37.67	29.79	26.89	7.03	8.53	37.04	22.96	0.22	0	0	0.23	0
Bo6g077270	AT1G51270	59.77	52.57	57.74	8.41	33.8	52.93	42.72	0	0	0	0	0.38
Bo4g120310	AT1G52050	196.45	154.22	237.03	74.49	184.37	172.3	264.71	112.09	142.22	95.06	14.83	23.53
Bo6g030780	AT1G52790	0.47	64.16	87.58	31.67	7.97	13	34.82	0.9	2.35	7.31	134.81	17.79
Bo3g183930	AT1G53310	6.07	141.27	135.26	125.19	101.46	91.99	81.72	90.05	125.1	402.54	501.84	395.49
Bo6g033030	AT1G54095	120.75	65.83	32.18	5.05	19.28	5.76	5.46	5.98	3.64	64.53	92.12	62.2
Bo3g184480	AT1G54100	2634.35	68.25	66.56	108.86	224.19	58.76	107.12	109.06	157.35	123.59	106.8	86.67
Bo6g087670	AT1G58270	1.05	119.05	164.96	48.12	36.7	30.21	18.92	9.13	13.91	92.84	88.62	98.67
Bo1g087980	AT1G58280	19.22	63.42	84.55	6.91	15.51	15.68	12.42	3.93	7.59	46.69	78.68	50.19
Bo9g039690	AT1G62280	0.92	10.56	22.3	88.21	86.86	45.86	39.21	54.1	55.88	96.72	19.16	58.1
Bo9g028770	AT1G62980	0.86	19.04	20.53	14.54	8.96	12.23	12.93	19.82	16.54	44.28	96.41	50.23
Bo9g029170	AT1G63550	2.43	35.63	26.57	26.83	12.74	31.28	30.3	35.85	19.82	104.79	44.89	149.82
Bo6g099170	AT1G65000	0	0	0	28.36	9.87	1.76	14.8	52.47	48.81	62.54	54.66	64.1
Bo6g103850	AT1G67480	1432.29	64.39	37.38	49.33	138.49	82.07	48.64	63.92	91.29	66.08	32.91	43.94
Bo2g056320	AT1G67920	7.65	32.86	31.26	0.62	2.56	0.62	1.02	0	0.64	17.26	24.01	24.08
Bo6g106410	AT1G67920	32.06	18.34	14.11	2.48	7.9	0.62	0.61	4.29	1.92	25.89	15.58	15.62
Bo6g106490	AT1G68040	0.8	61.05	79.23	35.22	10.73	5.79	51.07	6.34	4.91	4.16	187.58	23.97
Bo2g061130	AT1G68670	207.11	111.74	116.36	48.82	85.9	34.94	28.16	29.11	50.91	165.65	117.75	111.96
Bo6g095510	AT1G69490	1420.19	5.18	4.38	5.35	61.11	2.33	1.96	1.16	3.9	13.33	0.55	1.37
Bo2g079210	AT1G73010	6.03	139.96	160.01	2.4	0.9	7.48	3.82	1.44	2.51	28.11	373.57	66.01
Bo2g079330	AT1G73120	0	14.59	8.76	48.76	15.55	132.29	3.35	2.36	4.21	0	0	1.79
Bo6g116480	AT1G73120	50.52	43.15	44.93	236.29	52.96	497.25	20.99	8.16	23.4	2.58	0.36	1.81
Bo6g116550	AT1G73260	1737.79	1889.42	573.06	285.07	27.05	273.1	320.64	45.42	62.63	104.16	441.04	126.41
Bo6g087680	AT1G73600	0.14	84.43	43.76	407.68	77.75	445.8	218.24	64.64	78.48	5.44	60.05	19.9
Bo1g002430	AT1G75830	0	0	0	8.4	13.92	1.56	7.74	20.73	32.44	26.39	5.49	14.31
Bo1g036960	AT1G76020	0	0	0	0	0	0	0	0	0	41.68	25.42	19.49
Bo6g084900	AT1G76430	7.1	14.41	12.48	4.79	5.75	4.38	4.03	7.55	10.39	39.28	31.69	29.79
Bo6g120500	AT1G76430	4.82	33.74	35.37	4.67	6.29	1.5	4.22	10.22	10	79.87	63.06	76.97
Bo6g120510	AT1G76430	4.41	25.54	21.54	4.36	3.66	2.08	5.75	8.04	6.64	58.79	43.29	53.18
Bo9g161750	AT1G76680	0	0.55	1.44	14.47	17.39	45.12	0.45	0.62	0.95	0.77	1.54	0.19
Bo9g161750	AT1G76690	0	0.55	1.44	14.47	17.39	45.12	0.45	0.62	0.95	0.77	1.54	0.19
Bo6g121750	AT1G78090	0.58	44.76	67.81	107.65	98.02	117.87	120.48	91.78	119.48	25.97	36.56	43.41
Bo2g096220	AT1G80160	430.99	0.89	0.65	1.31	22.93	0.87	0.43	0.86	1.57	1.17	0.23	1.15
Bo7g079980	AT2G01870	59.91	21.27	24	14.67	26.31	8.7	21.5	62.17	48.36	137.96	197.49	120.21
Bo2g136660	AT2G02990	19.86	67.48	56.98	9.22	10.44	18.3	14.59	10.64	9.65	26.07	81.03	30.8
Bo4g013160	AT2G07440	15.66	28.02	17.59	48.88	44.61	47.55	91.17	21.09	27.5	12.49	13.8	11.26
Bo9g172100	AT2G10450	401.75	202.55	195.52	19.98	6.28	13.03	130.14	6.02	7.97	7.96	5.9	8.38
Bo9g022340	AT2G11810	13.01	88.64	105.66	3.5	2.77	2.22	3.3	4.12	5.75	75.31	154.95	78.35
Bo9g032660	AT2G16040	43.24	0.43	1.15	0.42	1.56	0.19	0.26	0.42	0	0.46	0	0.06
Bo7g019960	AT2G16060	7.23	345.3	143.9	42.34	18.99	34.13	362.14	370.8	208.45	97.02	213.94	156.81
Bo1g119270	AT2G16676	50.71	27.84	29.14	26.77	51	23.43	17.02	0	0	0	0	0
Bo7g014240	AT2G17660	1.82	6.61	2.92	1.18	1.25	1.75	1.16	2.3	1.21	13.86	30.18	10.47
Bo9g073240	AT2G18660	0	0.49	0.37	0	0.79	0.37	1.02	14.36	6.37	0	0.4	0
Bo00626s040	AT2G19365	34.35	17.67	18.33	13.87	35.36	18.92	26.32	0.61	0	0.66	0	0.32
Bo01589s010	AT2G19590	65.79	521.87	483.03	68.75	31.72	303.88	1029.77	252.71	114.19	56	183.26	121.41
Bo8g102640	AT2G19590	19.64	168.55	167.12	15.78	11.89	30.68	130.24	102.69	51.65	68.59	231.18	138.56
Bo7g006080	AT2G20450	2.83	35.14	48.42	38.42	62.37	46.29	59.33	5.8	9.28	5.45	4.51	4.11
Bo11842s010	AT2G20610	1.22	0	15.2	4.94	8.05	22.25	14.89	27.15	15.77	0	0	0
Bo6g077270	AT2G23830	59.77	52.57	57.74	8.41	33.8	52.93	42.72	0	0	0	0	0.38
Bo5g027350	AT2G24810	22.84	19.55	2.67	0.14	0.92	0.83	1.83	8.18	2.37	6.82	2.08	1.49
Bo8g068450	AT2G24810	667.76	1369.92	161.23	5.78	2.45	17.65	50.52	124.77	29.6	48.81	33.85	15.77
Bo4g157500	AT2G25260	0	0	0	0	0	0	0	0	0	0	5.36	13.38
Bo3g041850	AT2G26660	123.67	165.36	168.05	20.56	29.83	29.92	27.65	22.29	25.85	160.69	193.61	146.8
Bo01551s010	AT2G27190	7.87	34.31	48.28	7.63	5.05	7.11	10.33	5.8	6.57	42.37	72.38	40.86
Bo3g040470	AT2G27510	20.43	116.46	107.56	95.75	115.23	158.77	207.51	28.69	28.46	25.26	25.91	32.53
Bo4g074360	AT2G27530	0.37	1.18	3.03	17.64	57.35	12.09	27.4	108.34	91.01	83.58	118.65	100.63
Bo4g055140	AT2G30670	1.64	3.57	1.98	4.83	4.31	3.54	14.5	71.39	108.04	16.86	10.48	20.57
Bo3g024810	AT2G30766	0	0	0	1.85	1.96	1.83	3.63	9.12	1.9	0	0	0
Bo3g024850	AT2G30870	114.03	2760.71	2106.42	277.57	116.17	397.7	791.75	528.61	358.51	1211.83	1753.27	1434.06
Bo4g050830	AT2G31490	5.39	53.46	67.57	52.65	43.66	54.39	55.58	1.34	1.85	0.77	0	0.72
Bo4g045690	AT2G32720	0.5	4.78	10.98	98.94	63.48	12.9	11.42	16.05	35.88	19.89	13.62	44.39
Bo9g056010	AT2G32910	7.68	0.64	12.17	9.88	10.42	0	0	0	0	19.9	26.43	21.68
Bo02842s010	AT2G33470	0	0	0	0	0	0	0	24.8	17.67	0	0	0
Bo3g031310	AT2G36830	1.92	12.68	15.9	126.25	97.91	49.52	15.26	23.3	27.96	21.49	32.84	22.47
Bo3g031640	AT2G37250	20.94	79.4	104.11	28.9	30.84	32.2	32.94	31.31	43.81	122.77	117.99	102.87
Bo4g186960	AT2G37450	816.74	1.18	0.32	1.68	122.04	0.9	1.52	0.38	2.26	0.28	0.14	0.14
Bo4g030200	AT2G37760	315.58	36.62	29.68	46.45	66.33	51.18	35.17	0.34	0	0.61	0.71	0.36
Bo3g032460	AT2G38400	1742.58	44.4	75.42	46.31	105.94	36.14	31.81	22.96	40.35	62.87	33.15	40.55
Bo4g026840	AT2G38940	2.33	11.29	12.23	0.76	3.68	1.43	0.75	0.48	0.45	5.67	19.69	7.39
Bo4g026850	AT2G38940	2.33	11.29	12.23	0.76	3.68	1.43	0.75	0.48	0.45	5.67	19.69	7.39
Bo4g188080	AT2G39310	0	1.39	3.69	52.46	31.27	17.42	5.19	7.21	13.99	7.2	17.84	9.99
Bo4g188080	AT2G39330	0	1.39	3.69	52.46	31.27	17.42	5.19	7.21	13.99	7.2	17.84	9.99
Bo4g013160	AT2G41310	15.66	28.02	17.59	48.88	44.61	47.55	91.17	21.09	27.5	12.49	13.8	11.26
Bo3g036120	AT2G42530	38.2	0	0.29	0	0.61	0	0	0	0	0	0.6	0
Bo3g036120	AT2G42540	38.2	0	0.29	0	0.61	0	0	0	0	0	0.6	0
Bo4g194400	AT2G43535	0	0	0	24.59	0	0.79	1.56	0.39	0	0	10.37	0
Bo9g055720	AT2G43590	30.55	116.07	91.43	43.74	20.36	55.92	106.77	247.94	156.45	24.29	101.12	42.32
Bo4g194880	AT2G44260	84.26	53.08	57.41	14.98	22.62	12.74	11.94	27.09	25.08	73.98	75.54	66.71
Bo3g037570	AT2G45130	2.01	24.55	39.73	0.45	0.32	0	0.15	0	0.15	0.64	48.37	3.29
Bo4g195380	AT2G45130	3.88	37.88	53.33	0.72	1.84	1	0.28	0.28	1.63	24.7	95.72	29.51
Bo4g195910	AT2G45910	30.51	56.28	65.45	13.63	15.37	10.07	10.38	14.88	13.56	78.23	76.3	64.7
Bo3g039050	AT2G45960	82.78	357.47	337.12	452.25	541.19	412.13	268.64	4.01	14.81	31.74	8	23.32
Bo4g012520	AT2G46140	0	7.39	5.43	0	0.23	0	0	0	0	4.7	20.46	6.22
Bo4g197110	AT2G46390	59.21	154.26	143.21	151.06	109.8	161.95	137.27	21.63	39.86	20.83	10.93	22.29
Bo00802s110	AT2G47160	267.56	6.92	5.52	14.77	22.2	11.8	6.59	5.39	8.8	3.93	5.06	6.2
Bo4g002350	AT2G47730	14.08	51.96	37.11	49.53	27.84	42.05	31.36	50.85	39.18	141.47	160.19	157.67
Bo4g200870	AT2G48140	0.54	23.07	26.37	16.23	9.27	21.24	14.49	9.24	15.24	35.86	54.31	64.92
Bo5g155180	AT3G01420	3341.75	284.83	123.27	65.6	95.97	89.21	125.92	325.53	265.41	336.66	176.85	268.51
Bo8g018050	AT3G02040	152.31	196.93	180.78	5.92	5.27	15.97	4.88	3.97	9.02	213.62	271.43	181.62
Bo5g151400	AT3G02870	9.07	38.3	43.22	9.38	4.17	11.05	10.56	5.82	6.47	25.49	46.43	33.79
Bo5g148710	AT3G03790	13.14	32.14	37.12	16.91	19.9	15.1	11.97	20.07	17.74	47.11	71.09	52.01
Bo1g153450	AT3G03910	0.35	2.69	2.76	3.61	0.63	18.43	32.93	1.68	1.14	0.09	0.98	1.16
Bo1g152100	AT3G04350	117.59	67.38	88.72	26.83	42.04	22.32	16.36	20.9	34.87	203.52	51.76	113.42
Bo1g150440	AT3G05630	11.64	37.09	34.75	4.08	4.25	2.12	2.84	2.11	2.84	18.35	33.33	19.64
Bo1g147390	AT3G07350	25.13	22.41	26.11	14.73	15.99	10.46	5.87	4.74	9.28	44.81	34.38	29.57
Bo1g145050	AT3G08040	0.21	4.07	5.63	28.58	12.92	54.17	4.99	4.63	9.5	2.34	2.96	2.3
Bo5g139290	AT3G09400	0.06	4.21	4.99	3.81	5.98	0.85	1.27	4.72	4.42	27.86	33.63	19.14
Bo3g061820	AT3G09925	3.37	23.57	19.53	6.15	6.4	6.72	7.18	6.46	8.47	24.38	58.83	19.75
Bo5g137730	AT3G10150	6.12	17.92	20.74	0.44	0.18	0.6	0.6	1.55	0.9	33.72	40.98	27.39
Bo1g143630	AT3G10720	11.61	100.06	109.58	53.07	32.06	65.9	120.15	113.08	109.9	33.62	44.38	35.83
Bo3g065190	AT3G12900	0	2.69	3.3	34.49	22.24	34.68	4.07	6.69	4.46	0.53	0.93	1.86
Bo5g133060	AT3G12900	0	0.7	1.17	21.83	7.85	19.64	1.93	0.59	2.74	0.11	0	0.1
Bo5g132920	AT3G13100	27.75	54.25	75.19	44.86	36.36	44.54	13.24	26.61	24.61	70.8	69.88	66.36
Bo5g132290	AT3G13610	0.11	6.88	6.7	133.46	57.29	179.04	12.04	0.61	5.35	0.11	0.34	0.8
Bo5g127590	AT3G14940	7.43	53.16	67.51	54.05	26.1	46.2	39.67	33.33	27.17	60.11	200.79	81.81
Bo24234s010	AT3G15950	7.1	50.8	22.99	0	0	0	0	12.94	2.27	109.78	93.07	97.33
Bo1g119170	AT3G17790	97.73	65.39	64.95	2.75	8.64	4.28	2.29	2.26	2.83	85.57	109.53	65.52
Bo5g122600	AT3G17790	15.82	45.64	54.57	0	0.33	0.54	0.51	0.55	0.86	49.44	126.75	60.69
Bo01291s010	AT3G22250	50.44	4.75	7.3	1.45	0.49	1.83	0.53	0.23	0.56	0.75	0	0.24
Bo26484s010	AT3G23460	1.97	14.16	7.17	16.92	12.33	16.66	14.68	3.22	6.83	0	0	0
Bo3g082110	AT3G23920	216.61	4.23	1.9	4.57	15.2	6.99	2.63	3.11	2.86	2.68	1.2	1.82
Bo3g083970	AT3G25240	0.79	9.87	9.2	0	0	0	0	0.13	0	5.05	28.54	7.76
Bo7g082240	AT3G25882	15.28	61.59	29.88	64.65	29.33	19.15	60.38	174.6	102.66	14.1	39.34	33.38
Bo7g082690	AT3G26510	143.74	31.61	28.32	21.12	29.71	17.7	6.05	4.86	10.81	129.27	40.72	56.62
Bo00285s340	AT3G26520	307.53	602.51	571.83	543.24	410.73	501.68	442.6	439.26	544.95	1536.58	1016.07	1457.83
Bo7g084220	AT3G27150	25.01	33.04	45.55	274.73	214.87	121.4	78.59	79.49	77.36	45.48	43.71	42.05
Bo4g119830	AT3G28550	15.46	247.94	259.94	195.11	108.08	121.54	91.88	171.76	148.16	280.23	600.82	326.45
Bo4g119840	AT3G28550	2.92	78.19	81.42	71.84	30.3	33.09	29.01	46.91	42.46	100.96	231.06	123.73
Bo4g119880	AT3G28550	6.36	100.99	120.07	76.59	55.7	59.17	38.96	79.2	69.24	143.01	352.66	168.67
Bo6g068100	AT3G28550	12.77	211.21	160.23	101.33	55.02	89.3	64.79	128.18	114.18	201.82	642.8	273.75
Bo8g084760	AT3G28550	19.27	443.33	398.21	245.9	171.58	147.56	126.81	209.08	174.43	360.47	910.73	406.36
Bo1g065170	AT3G45160	157.89	587.5	371.26	129.38	39.93	336.74	333.53	326.65	263.66	63.97	29.18	141.66
Bo3g130080	AT3G45720	18.79	31.31	79	0.09	5.04	0.44	0.53	0.53	1.85	52.43	108.59	47.45
Bo1g071000	AT3G46830	108.35	74.63	85.06	68.85	120.86	77.53	83.94	2.62	18	2.13	4.63	7.66
Bo3g134470	AT3G47420	120.01	337.77	323.63	43.13	32.57	71.62	44.56	17.4	15.06	240.64	356.69	266.97
Bo9g055720	AT3G47540	30.55	116.07	91.43	43.74	20.36	55.92	106.77	247.94	156.45	24.29	101.12	42.32
Bo1g073610	AT3G48100	9.46	26.24	22.92	49.42	60.26	37.35	118.18	76.76	117.01	23.91	19	30.61
Bo8g076650	AT3G48100	0.2	8.27	5.67	16.24	13.42	14.69	69.88	55.72	80.57	8.28	5.35	9.55
Bo1g078950	AT3G49390	5.5	35.58	39.93	8.26	6.54	10.57	7.29	9.04	5.77	58.87	46.2	51.95
Bo7g099430	AT3G50740	0.07	12.6	42.15	9.17	6.86	5.15	1.61	0.77	1.61	4.71	30.4	7.6
Bo8g081640	AT3G51340	1.07	15.7	15.56	15.99	6.83	11.75	7.08	4.67	9.02	28.73	68.36	29.2
Bo8g081640	AT3G51350	1.07	15.7	15.56	15.99	6.83	11.75	7.08	4.67	9.02	28.73	68.36	29.2
Bo4g125580	AT3G52190	35.13	53.83	51.93	27.16	28.35	25.5	34.42	30.96	36.84	126.91	109.66	109.8
Bo8g082280	AT3G52820	15.72	22.71	28.24	4.35	5.63	3.67	4.83	5.4	6.47	31.25	31.23	26.16
Bo8g083010	AT3G53620	22.96	48.91	44.71	14.14	10.37	16.61	18.07	15.49	18.03	43.52	95.32	59.32
Bo4g120590	AT3G53770	0	11.03	4.72	23.26	19.93	35.73	55.43	8.18	18.7	3.41	7	3.67
Bo4g119830	AT3G54590	15.46	247.94	259.94	195.11	108.08	121.54	91.88	171.76	148.16	280.23	600.82	326.45
Bo4g119840	AT3G54590	2.92	78.19	81.42	71.84	30.3	33.09	29.01	46.91	42.46	100.96	231.06	123.73
Bo4g119880	AT3G54590	6.36	100.99	120.07	76.59	55.7	59.17	38.96	79.2	69.24	143.01	352.66	168.67
Bo6g068100	AT3G54590	12.77	211.21	160.23	101.33	55.02	89.3	64.79	128.18	114.18	201.82	642.8	273.75
Bo8g084760	AT3G54590	19.27	443.33	398.21	245.9	171.58	147.56	126.81	209.08	174.43	360.47	910.73	406.36
Bo6g068560	AT3G55280	0.09	2.58	3.93	93.34	28.83	5.56	1.42	0.65	0.3	0.5	0	0.64
Bo4g116640	AT3G55515	0.46	19.85	4.38	1.33	5.64	23.74	32.66	15.3	19.61	3.79	0.93	3.72
Bo00986s040	AT3G55880	3.08	5.18	3.18	6.18	11.39	3.13	3.44	5.61	7.63	34.87	17.58	28.94
Bo3g184170	AT3G56340	1.4	16.41	34.5	1.66	5.91	18.96	43.94	0	0	0	0	0
Bo1g107010	AT3G56730	0.31	0.06	2.46	36.96	24.91	3.3	3.03	43.5	28.16	32.36	10.61	49.94
Bo01495s010	AT3G56980	0.04	5.99	4.35	45.77	22.5	47.06	7.22	5.22	4.37	1.66	1.4	3.24
Bo4g111320	AT3G57260	1.29	38.17	23.8	8.65	2.53	19.43	34.27	110.56	51.5	11.77	22.81	24.21
Bo1g095850	AT3G59930	8	8.94	40.94	69.33	315.08	58.92	20.59	330.76	31.64	151.77	42.8	48.35
Bo1g097920	AT3G59930	5.26	1.71	32.95	47.36	265.03	39.13	15.98	123.02	20.64	55.42	35.7	31.05
Bo1g097950	AT3G59930	10.76	3.25	26.56	52.58	255.97	26.05	13.41	185.75	28	54.62	49.33	36.27
Bo6g077660	AT3G61350	0	0	0.1	12.11	13.78	0.98	2.32	7.87	8.21	11.79	9.57	7.74
Bo01141s010	AT3G61830	0.79	32.15	35.69	12.28	9.03	10.49	15.75	12.09	11.4	37.41	69.62	48.8
Bo8g097320	AT3G61830	10.73	62.6	61.3	12.56	11.88	15.43	22.26	11.39	12.05	66.36	110.1	70.12
Bo6g079580	AT3G62680	1.78	44.29	45.47	37.51	17.52	27.86	16.84	11.1	17.95	31.11	167.33	45.06
Bo2g099050	AT4G00910	0	1.46	2.85	12.95	23.14	28.32	0.84	3.4	1.64	1.47	3.29	2.41
Bo3g054440	AT4G01060	0	17.94	27.62	1.11	0	0.52	0	0.52	0	12.91	51.35	9.36
Bo9g004040	AT4G01480	31.55	151.31	149.65	88.4	63.68	53.69	63.27	40.11	46.86	150.84	235.76	131.73
Bo2g100380	AT4G02270	5.26	86.68	76.05	68.84	41.51	52.19	65.37	51.99	60.81	125.18	433.33	151.69
Bo9g078300	AT4G03960	15.08	28.6	29.04	2.25	3.37	0.93	1.29	2.59	2.31	34.84	48.15	32.19
Bo01968s010	AT4G10480	0.01	0	0	0	6.04	0	0	6.88	0	82.25	172.88	131.29
Bo9g088380	AT4G10480	12.31	87.81	90.47	50.65	88.52	106.23	161.33	96.61	69.76	46.34	33.11	29.71
Bo00758s110	AT4G10780	11.24	12.64	13.69	3.67	30.43	8.7	25.55	0.37	0.24	0.2	0.1	0.58
Bo5g090480	AT4G10810	6.45	4.89	6.65	25.95	10.19	3.34	6.14	3.79	6.93	20.56	35.67	29.22
Bo2g108690	AT4G11650	87.21	354	170.41	19.37	31.73	54.87	40.04	77.52	35.07	98.86	192.86	148.16
Bo3g045750	AT4G12510	0	118.63	95.81	28.09	1.89	214.38	123.26	0	0	0	0	0.75
Bo4g050960	AT4G12510	0	118.63	95.81	28.09	1.89	214.38	123.26	0	0	0	0	0.75
Bo3g045750	AT4G12520	0	118.63	95.81	28.09	1.89	214.38	123.26	0	0	0	0	0.75
Bo4g050960	AT4G12520	0	118.63	95.81	28.09	1.89	214.38	123.26	0	0	0	0	0.75
Bo2g055670	AT4G12545	0.72	249.83	411.57	274.2	50.18	131.88	108.4	95.47	126.82	273.88	522	388.12
Bo2g055670	AT4G12550	0.72	249.83	411.57	274.2	50.18	131.88	108.4	95.47	126.82	273.88	522	388.12
Bo7g058070	AT4G13266	491.08	271.84	213.52	26.83	184.01	92.31	158.23	0.17	0.36	0	0.18	0.56
Bo6g068290	AT4G13420	143.12	190.92	64.4	8.69	47.25	22.25	30.75	24.68	38.87	382.49	211.75	258.56
Bo7g005200	AT4G13850	0	0	0.37	21.04	8.49	1.15	0	0	0	0.39	0	0
Bo3g027930	AT4G14110	0	0	1.47	23.74	29.96	1.47	3.87	12.07	13.51	13.12	36.26	14.15
Bo1g056950	AT4G15393	37.11	18.42	22.54	4.64	135.63	6.55	22.1	8.76	17.44	8.54	189.34	24.77
Bo1g056950	AT4G15396	37.11	18.42	22.54	4.64	135.63	6.55	22.1	8.76	17.44	8.54	189.34	24.77
Bo1g056690	AT4G15530	396.84	2.54	4.34	1.02	47.45	1.05	7.36	3.28	14.23	9.73	0.74	2.23
Bo7g103820	AT4G15530	93.73	1.48	0.95	1.08	3.8	1.18	1.5	0.07	1.09	0.51	0	0.17
Bo1g055280	AT4G15910	0.4	9.08	15.32	3.49	3.29	25.77	19.04	0	1.2	0	0	0.41
Bo1g054940	AT4G16260	3280.78	5671.68	3420.66	447.86	325.36	344.59	462.9	538.13	710.95	3270.18	2787.34	2764.05
Bo1g053110	AT4G16830	0	0	0.41	23.73	13.47	2.69	0	0	0	0	0	0
Bo1g053030	AT4G17030	901.19	81.27	31.88	29.36	84.5	45.29	27.52	15.26	34.06	24.23	8.19	12.51
Bo7g105460	AT4G17790	2.81	2.49	6.64	1.91	0.85	0.79	2.24	0.84	1.14	19.24	16.92	15.48
Bo1g019650	AT4G18510	0	0	1.51	29.54	11.88	58.62	14.52	10.56	12.06	1.63	2.66	4.27
Bo7g106040	AT4G18510	8.59	0.51	0.5	47.37	22.7	31.68	14.76	14.43	29.89	7.39	3.02	4.05
Bo1g021930	AT4G19690	0.22	2.96	4.29	35.7	15.6	40.83	2.06	0.33	2.36	0.23	0.23	1.57
Bo1g022550	AT4G20860	52.93	74.86	71.91	47.06	68.6	105.01	100.13	49.02	62.17	14.12	22.17	16.93
Bo7g107650	AT4G21903	18.6	26.12	19.28	34.5	27.59	9.41	24.26	0	0.13	0.13	0	0.13
Bo7g107650	AT4G21910	18.6	26.12	19.28	34.5	27.59	9.41	24.26	0	0.13	0.13	0	0.13
Bo1g037040	AT4G23670	74.69	1172.98	1422.67	1258.88	720.73	2050.28	2658.5	122.3	118.81	91.38	104.35	119.18
Bo1g037040	AT4G23680	74.69	1172.98	1422.67	1258.88	720.73	2050.28	2658.5	122.3	118.81	91.38	104.35	119.18
Bo1g037360	AT4G23980	3.09	39.51	56.05	18.3	12.39	8.31	15.57	18.12	19.78	62.72	134.58	99.4
Bo1g039750	AT4G25160	9.07	93.41	90	13.76	11.11	12.39	4.88	2.05	6.97	52.34	59.64	54.12
Bo1g040510	AT4G25790	17.24	19.28	10.54	8.6	6.57	6.83	4.4	8.32	4.96	25.76	109.73	25.98
Bo1g040540	AT4G25820	3.22	23.38	21.45	14.47	6.35	11.88	10.56	8.97	11.15	28.76	82.63	33.13
Bo8g051010	AT4G25830	0.71	20.7	16.68	25.14	18.26	11.28	16.59	0	0	0	0	0
Bo7g110640	AT4G26010	4.09	66.07	60.55	37.93	27.62	32.38	35.59	32.71	41.78	78.96	187.75	82.55
Bo1g047850	AT4G27020	113.35	38.06	39.42	9.31	17.99	9.88	7.72	14.87	14.68	53.27	51.65	40.28
Bo1g051020	AT4G27920	10.11	41.09	61.73	5.88	4.98	3.89	3.46	3.87	3.23	32.88	54.87	42.7
Bo8g054160	AT4G28240	503.26	144.08	106.98	126.92	194.39	111.94	73.32	64.2	108.19	447.08	101.3	188.85
Bo7g114280	AT4G30190	5.32	61.67	82.3	125.65	52.65	110.95	36.15	43.93	41.8	122	147.28	107.37
Bo7g114710	AT4G30670	0	5.66	2.93	2.97	0.79	1.47	2.19	0.73	0.38	7.14	36.04	8.55
Bo3g173550	AT4G31940	0.07	11.18	10.12	53.28	35.19	73.38	8.76	0.72	9.31	0.78	0.21	1.88
Bo3g173550	AT4G31950	0.07	11.18	10.12	53.28	35.19	73.38	8.76	0.72	9.31	0.78	0.21	1.88
Bo3g173550	AT4G31970	0.07	11.18	10.12	53.28	35.19	73.38	8.76	0.72	9.31	0.78	0.21	1.88
Bo1g051430	AT4G32480	182.41	75.42	121.2	27.44	68.35	17.02	19.3	19.85	48.1	251.33	66.9	91.2
Bo7g115930	AT4G32950	0.11	4.4	4.05	11.67	133.89	9.23	13.28	12.59	12.8	2.31	3.48	3.97
Bo1g008500	AT4G33030	7.82	31.72	34.62	6.54	4.4	7.22	6.28	6.32	5.1	23.07	32.03	27.06
Bo7g115980	AT4G33030	6.97	25.43	21.7	0.88	1.85	1.87	1.22	1	0.74	9.98	21.33	12.96
Bo1g008360	AT4G33150	1261.22	17.67	16.55	12.72	54.66	15.95	14.51	10.08	11.75	13.95	10.3	12.55
Bo3g169220	AT4G34030	1886.04	49.43	85.98	57.17	179.86	43.1	81.48	45.01	147.52	153.62	21.36	53.57
Bo3g167180	AT4G35160	7.59	51.58	32.43	38.9	35.47	59.08	42.96	2.67	6.4	0.12	0.11	1.11
Bo7g117250	AT4G35160	1.6	129.42	56.29	110.26	15.07	93.03	110.07	26.94	22.98	9.8	12.36	24.28
Bo1g006260	AT4G35750	871.06	284.65	319.49	83.94	198.89	71.13	65.57	59.2	103.59	561.55	313.34	351.6
Bo1g006240	AT4G35770	1741.04	2.85	1.11	4.48	167.33	2.78	3.85	0	2.88	5.98	0	1.17
Bo7g117940	AT4G36410	299.84	0.7	0.67	3.97	19.16	3.44	1.63	0.95	2.45	4.95	0.27	1.72
Bo01097s050	AT4G39160	59.04	73.43	67.21	46.5	70.12	56.51	85.07	1.07	1.24	0.22	1.96	1.2
Bo1g003160	AT4G40090	1.34	30.48	30.52	23.11	14.08	17.39	17.45	30.72	26.99	123.93	230.83	116.44
Bo3g001530	AT5G01220	98.14	228.2	266.82	69.32	51.41	54.29	60.15	53.45	50.88	193.23	235.49	175.17
Bo9g184990	AT5G01220	21.6	127.73	91.21	4.54	3.79	2.91	4.14	6.78	6.73	77.36	84.68	70.97
Bo9g184830	AT5G02090	92.21	36.18	38.8	47.21	58.98	37.56	49.15	29.06	32.72	201.94	101.14	119.06
Bo9g183500	AT5G02580	1040.24	34.28	24.26	30.74	62.55	68.92	26.92	15.32	13.75	7.18	16.89	8.09
Bo9g181910	AT5G03545	80.64	125.65	175.61	1.03	1.63	3.52	4.5	3.07	3.07	225.63	272.71	254.33
Bo9g178800	AT5G04470	189.62	89.35	101.88	70.97	125.62	43.25	46.41	52.12	85.73	307.79	140.21	191.86
Bo9g171550	AT5G11090	25.98	48.39	48.14	13.44	24.82	15.95	10.95	20.74	15.9	66.03	42.65	61.34
Bo9g166210	AT5G14040	12.03	104.48	115.63	43.38	41.58	71.03	29.62	29.23	29.42	66.2	155.06	89.3
Bo2g011780	AT5G14330	87.01	412.09	250.24	372.17	211.29	282.68	322.17	368.89	499.25	2271.16	1422	1784.77
Bo2g012120	AT5G14690	17.48	19.69	23.41	10.55	12.82	6.96	5.23	2.15	3.24	24.82	22.49	18.75
Bo00967s010	AT5G16830	0	5.18	0	10.07	0	3.4	0	0	0	0	45.78	11.31
Bo9g152400	AT5G19860	168.79	109.39	109.09	40.05	59.59	42.9	39.95	48.38	52.93	151.73	174.57	140.17
Bo2g018680	AT5G20150	69.12	323.69	338.47	3.45	1.57	7.97	1.73	6.48	4.43	329.21	421.82	256
Bo3g014030	AT5G20150	541.29	804.68	713.05	25.49	21.71	50.53	23.93	35.78	43.17	952.49	1012.06	821.04
Bo01284s010	AT5G20790	3.38	95.68	107.48	0.77	0.2	1.91	0.57	1.71	0.59	40.35	85.93	32.89
Bo2g023140	AT5G20790	21.32	186.54	168.28	3.31	2.89	5.11	5.66	4.42	3.41	100.57	178.46	99
Bo3g015330	AT5G20790	4.72	120.45	109.55	14.85	19.17	22.02	18.98	18.79	17.83	88.76	88.21	85.61
Bo9g013870	AT5G23950	46.92	26.23	42.56	16.2	18.79	33.11	17.15	31.98	49.19	243.61	245.67	181.31
Bo7g096840	AT5G24420	0	0.42	0	0.14	0	0.14	1.36	6.26	6.53	13.72	79.01	31.52
Bo7g096650	AT5G24655	5.16	21.18	11.51	12.48	25.58	9.49	8.18	27.92	12.85	47.6	90.46	58
Bo7g096650	AT5G24660	5.16	21.18	11.51	12.48	25.58	9.49	8.18	27.92	12.85	47.6	90.46	58
Bo7g003730	AT5G25600	8.12	12.79	13.59	9.83	43.29	11.48	19.95	60.44	53.72	18.68	1.03	4.69
Bo7g095480	AT5G26070	0	12.68	18.45	22.23	8.8	11.18	4.95	4.97	3.05	27.58	89.25	26.73
Bo7g095480	AT5G26080	0	12.68	18.45	22.23	8.8	11.18	4.95	4.97	3.05	27.58	89.25	26.73
Bo1g095850	AT5G33355	8	8.94	40.94	69.33	315.08	58.92	20.59	330.76	31.64	151.77	42.8	48.35
Bo1g097920	AT5G33355	5.26	1.71	32.95	47.36	265.03	39.13	15.98	123.02	20.64	55.42	35.7	31.05
Bo1g097950	AT5G33355	10.76	3.25	26.56	52.58	255.97	26.05	13.41	185.75	28	54.62	49.33	36.27
Bo5g034330	AT5G34780	1556.71	8.14	12.67	13.76	137.66	11.49	17.79	7.51	23.35	34.76	3.78	8.21
Bo8g106450	AT5G35525	513.68	26.39	15.98	6.19	26.32	20.62	35.61	30.87	18.22	19.33	46.13	19.76
Bo8g106460	AT5G35525	1011.33	41.02	26.44	24.43	111.25	29.18	69.36	176.65	66.63	90.85	212.25	87.97
Bo12188s010	AT5G38530	0	0	0.02	3.62	2.91	0.08	0.63	0	0	4.01	18.55	0
Bo4g140830	AT5G41080	517.04	67.2	82.05	63.27	99	56.53	22.07	22.35	40.67	156.45	93.79	83.86
Bo2g017860	AT5G42330	194.09	1376.81	1138.68	170.17	173.97	32.45	109.49	176.97	220.56	2289.54	1511.5	1485.48
Bo2g116410	AT5G42820	0	0	1.94	27.38	23.48	3.51	3.09	31.42	30.21	34.05	30.27	27.88
Bo2g117970	AT5G43060	0.08	8.57	16.25	78.18	91.9	10.95	37.23	169.57	139.29	118.27	162.94	119.84
Bo2g119320	AT5G43360	1.64	15.76	14.72	4.02	1.42	2.04	3.56	2.41	3.54	22.48	52.04	19.65
Bo7g065370	AT5G43360	23.15	106.42	52.77	30.13	17.45	34.69	55.5	91.75	135.31	498.95	399.17	499.92
Bo9g059100	AT5G43360	13.07	27.17	28.83	23.91	13.69	17.67	19.05	15.19	21.01	68.62	59.64	81.19
Bo9g059170	AT5G43360	11.82	108.14	104.54	29.92	10.12	14.97	10.47	7.07	8	160.66	298.58	94.92
Bo9g059510	AT5G44020	7.68	84.57	108.27	86.41	78.53	74.81	66.56	55.1	47.17	123.51	260.95	160.29
Bo2g127290	AT5G45440	22.41	76.53	72.2	50.96	37.72	65.16	71.2	3.47	5.09	5.74	4.25	2.7
Bo2g127290	AT5G45490	22.41	76.53	72.2	50.96	37.72	65.16	71.2	3.47	5.09	5.74	4.25	2.7
Bo7g077700	AT5G47560	260.57	0.79	0.25	4.49	13.24	2.4	2	0.64	2.41	2.79	0.28	0.96
Bo7g089110	AT5G48180	678.42	30.16	15.58	28.26	91.17	12.38	21.52	17.38	21.56	14.86	12.88	9.06
Bo9g009810	AT5G49450	677.59	23.59	17.35	51.89	161.37	20.05	39.03	4.41	32.03	9.62	0.84	2.46
Bo12355s010	AT5G49750	4.41	6.68	9.01	12.18	3.73	8.09	12.34	0	5.07	0	0	0
Bo2g050710	AT5G50830	29.09	0.4	0	0	0.28	0.26	0.3	0	0.27	0	0.55	0
Bo9g117230	AT5G54300	1361.63	3.56	4.75	4.8	74.32	5.42	3.65	2.59	4.38	2.1	0.91	0.92
Bo3g021860	AT5G54800	9.44	20.8	18.01	8.43	7.03	8.53	7.91	5.88	5.63	31.03	41.99	31.55
Bo9g123330	AT5G56080	1.34	9.81	3.82	49.4	17.26	98.83	6.72	2.8	10.21	1.2	0.48	2.09
Bo3g019770	AT5G56630	54.46	76.51	56.47	79.39	51.46	79	27.01	21.15	26.45	118.71	139.48	96.37
Bo2g030230	AT5G57625	2.69	32.21	17.86	12.5	0.52	16.39	21.87	17.09	21.12	36.99	132.73	39.89
Bo3g019220	AT5G57625	1.81	32.56	23.96	28.46	14.75	18.99	15.19	24.16	18.45	45.08	119.64	44.57
Bo3g018310	AT5G59080	746.94	33.85	13.64	28.46	55.56	34.1	5.26	2.78	7.65	40.37	2.34	9.45
Bo2g026760	AT5G59370	0	0	0.09	12.38	26.54	5.82	0	0	0.1	0.1	0	0.1
Bo2g161510	AT5G61550	3.41	16.86	16	2.2	1.79	2.15	2.38	7.93	8.24	68.36	59.99	55.65
Bo7g098790	AT5G61550	0.6	31.3	58.37	2.95	1.77	3.97	0.32	2.29	1.15	72.44	88.69	62.14
Bo9g014650	AT5G61550	0.04	1.1	0.55	0.07	0.04	0	0	0.03	0.03	7.6	10.5	7.54
Bo3g107060	AT5G62920	18.48	50.79	30.47	86.99	77.11	65.54	230.1	151.24	206.76	56.19	50.35	61.66
Bo9g017530	AT5G63130	11.95	75.85	67.22	7.29	14.79	16.82	13.08	13.76	12.24	44.91	74.54	43.69
Bo3g104710	AT5G63140	91.61	167.75	7.7	10.25	9.53	67.13	33.65	48.95	46.97	222.49	243.52	274.55
Bo3g100790	AT5G64890	0	0	0	17.63	12.08	0	0	10.25	9.48	11.47	5.24	8.69
Bo3g100790	AT5G64900	0	0	0	17.63	12.08	0	0	10.25	9.48	11.47	5.24	8.69
Bo3g100600	AT5G65030	10.27	10.7	5.05	43.75	56.63	8.74	63.93	70.93	93.3	18.84	9.8	16.68
Bo9g018550	AT5G65207	8.53	76.25	40.8	29.73	11.68	74.29	105.5	26.08	17	4.71	13.24	16.74
Bo7g064210	AT5G66985	6.32	239.64	198.37	34.12	39.42	226.09	607.77	82.88	34.22	17.31	48.92	46.77
Bo7g063750	AT5G67310	0	8.97	13.43	9.85	1.54	35.03	22.29	0.07	0.08	0.22	0.29	0.21

## Sheet: Table S7
Table S7 Shoot fresh weight, phosphorus (P) and zinc (Zn) concentrations and P efficiency ratio (calculated as Yieldlow / (Plow×Yieldlow) or Yieldhigh / (Phigh×Yieldhigh)) of the two Brassica oleracea accessions (C6 and F103) grown in a peat-based compost amended with Low P (5.25 mg L-1) and High P (15.75 mg L-1) used in the experiments. Data for fresh weight, shoot P concentration and P efficien…
			Average values for shoots at Low P treatment				Average values for shoots at High P treatment
Accession	Line name	Varietas	Fresh weight (g)	P concentration (mg kg-1)	P efficiency ratio	Zn concentration (mg kg-1)	Fresh weight (g)	P concentration (mg kg-1)	P efficiency ratio	Zn concentration (mg kg-1)
					(g DM g-1 P)				(g DM g-1 P)
C6		sabellica	7.1	1470	819	61.1	15.7	2537	462	52.9
F103	HRIGRU04701	italica	5.2	2485	473	105	9.3	3652	232	87.9
References
[1] Hammond JP, Broadley MR, White PJ, King GJ, Bowen HC, Hayden R, et al. Shoot yield drives phosphorus use efficiency in Brassica oleracea and correlates with root architecture traits. J Exp Bot. 2009;60:1953–68. doi:10.1093/jxb/erp083.
[2] Broadley M, Lochlainn S, Hammond J, Bowen H, Cakmak I, Eker S, et al. Shoot zinc (Zn) concentration varies widely within Brassica oleracea L. and is affected by soil Zn and phosphorus (P) levels. J Hortic Sci Biotechnol. 2010;85:375–80. doi:10.1080/14620316.2010.11512683.
